# Supplementary material for: Happy or healthy? How members of the public prioritise farm animal health and natural behaviours
Source: PLoS One. 2021 Mar 3;16(3):e0247788. doi: 10.1371/journal.pone.0247788 (PMC7928445; doi:10.1371/journal.pone.0247788)
Supplement: S1 Data — (XLSX) [file pone.0247788.s002.xlsx]

## Sheet: S1 Data
Respondent ID	Ethnicity	1. How would you describe yourself?	Year_Birth	Age	Age_Group	3. What is the highest level of education you have completed (If you’re currently still in education, please indicate the highest level you have received)?		4. What is the annual income of your household? (Annual household income is the combined gross pay, before tax, of all the income-contributing people in your home).	5. Which of the following best describes your current dietary preferences?		6. How would you describe the area in which you live?	7. What is the first part of your postcode? (e.g. EH3 or DG16) (This will be used only to determine your broad geographical region) (Please input 0 if you would prefer not to say)	Please read carefully and consider the following scenario, in the box below, where a livestock farmer describes their approach to managing and caring for the health and natural behaviours of the animals on their farm: "I want my animals to be healthy. To me, this means having them stress free, pain free and injury free, whilst also being aware of any health issues that might be arising and dealin…	Now please answer the following questions in relation to the information provided in the above scenario:1. How would you rate the overall well-being of the animals on this farm? (drag the sliding scale to any number from 0 to 10 to indicate your response)	Why did you give this rating for overall well-being? Please describe in your own words below:	2. Did you think of a particular type of farm animal when you read the above scenario?		3. How would you rate the overall physical health of the animals on this farm? (drag the sliding scale to any number from 0 to 10 to indicate your response)	4. How would you rate the overall mental health of the animals on this farm? (drag the sliding scale to any number from 0 to 10 to indicate your response)	5. How would you rate the overall ability of the animals on this farm to be productive? (i.e. their ability to be able to produce desired outputs such as milk or meat) (drag the sliding scale to any number from 0 to 10 to indicate your response)	6. How do you think other members of the public would rate the well-being of the animals on this farm? (drag the sliding scale to any number from 0 to 10 to indicate your response)	7. If you were to change anything about this farm; what would that be?	Minimising health issues	Promoting the expression of natural behaviours	When it comes to caring for the well-being of farm animals, which of the following do you think is the most important? (please select one only).	1. Most farm animals are unaware of what is happening to them	2. Most farm animals are capable of experiencing a range of feelings and emotions (e.g. pain, fear, contentment, maternal affection)	3. Most farm animals are able to think to some extent to solve problems and make decisions about what to do	4. Most farm animals are more like computer programs, i.e. mechanically responding to instinctive urges without awareness of what they are doing.	1. Which farm do you consider is the most ideal, in terms of supporting the overall well-being of the farm animals?	2. Which farm do you consider is the least ideal, in terms of supporting the overall well-being of the farm animals?	Which of the following best describes your experience of livestock farming (i.e. farms which keep pigs, sheep, cows, goats or poultry for the purposes of food production):
		Response				Response	Other (please specify)	Response	Response	Other (please specify)	Response	Open-Ended Response		Open-Ended Response	Open-Ended Response	Response	If Yes: Please describe here	Open-Ended Response	Open-Ended Response	Open-Ended Response	Open-Ended Response	Open-Ended Response	Open-Ended Response	Open-Ended Response	Response	Open-Ended Response	Open-Ended Response	Open-Ended Response	Open-Ended Response	Response	Response	Response	Other (please specify)
11351039793	Other	Male	1993	27	26-30	Undergraduate Degree		£20,000 to £34,999	Meat is a regular part of my diet		Urban (e.g. city, large town)	0	Vignette A: High health x Low Behavioural Expression	7	Seems like he/she does in some ways humanely care for their livestock	No		8	3	6	6	Allow for natural expressive of behaviour	9	9	Minimising health issues	6	7	6	6	Farm 2	Farm 3	I have no experience with farm animals or livestock farms
11351018587	White	Male	1985	35	31-39	Undergraduate Degree		Over £100,000	Meat is a regular part of my diet		Suburban	BR1	Vignette A: High health x Low Behavioural Expression	7	If a farm is going to raise animals for food, then this seems like a good combination of aims.	Yes		8	7	7	8	Need more evidence about how animals are treated.	8	9	Promoting the expression of natural behaviours	5	8	8	3	Farm 2	Farm 3	I have no experience with farm animals or livestock farms
11350975239	Other	Male	2001	19	18-25	Secondary		Less than £20,000	Meat is a regular part of my diet		Urban (e.g. city, large town)	SW6	Vignette A: High health x Low Behavioural Expression	8	Because the farmer seems to have a focus and a care for the animals	No		8	8	8	7	Try and do more specific things to ensure the animals are healthy	5	5	Minimising health issues	8	5	6	3	Farm 2	Farm 3	I have no experience with farm animals or livestock farms
11350944820	Asian	Male	2000	20	18-25	Secondary		£35,000 to £49,999	Meat is a regular part of my diet		Urban (e.g. city, large town)	SA1	Vignette A: High health x Low Behavioural Expression	7	The farmer wants the animals to be treated correctly but not as they would if they were alive in the wild. He/she thinks it is not important for the animals to express their natural behaviours which is unhealthy	No		6	5	5	5	Allow the animals to express their natural behaviours they would show in the wild	9	7	Minimising health issues	5	8	6	8	Farm 2	Farm 3	I have no experience with farm animals or livestock farms
11350940931	Asian	Male	1984	36	31-39	Post-graduate Degree		£50,000 to £74,999	I am flexitarian (I eat meat some of the time)		Urban (e.g. city, large town)	Ig2	Vignette A: High health x Low Behavioural Expression	7	It seems that farmer is not emotionally attached with his farm animals, because he didn't care about their emotional and natural needs. I have given 7 rating because he was concerned about their physical well being only.	Yes	Sheep, cow, goats	9	5	7	6	Overall well being of farm animals both physical and emotional..	9	10	Minimising health issues	10	4	2	7	Farm 2	Farm 3	I have relatives or friends who are livestock farmers
11350940040	Asian	Male	1996	24	18-25	Undergraduate Degree		£20,000 to £34,999	Meat is a regular part of my diet		Urban (e.g. city, large town)	MK2	Vignette A: High health x Low Behavioural Expression	8	The farmer seems to care about the well being and healthiness of his animals.	Yes	Cows	8	6	8	7	Not really sure, the farmer seems to care wel about his animals	8	6	Minimising health issues	5	8	7	1	Farm 2	Farm 3	I have been to a livestock farm(s) on an educational visit (i.e. on a school trip, to a farm open-day or to an educational farm)
11350939980	Asian	Male	1993	27	26-30	Post-graduate Degree		£75,000 to £99,999	Meat is a regular part of my diet		Suburban	sl3	Vignette B: High Health x High behavioural expression	9	they seem happy and free and have less stress overall.	No		9	9	8	8	nothing comes to mind regarding changes	9	8	Minimising health issues	3	7	6	7	Farm 2	Farm 3	I have no experience with farm animals or livestock farms
11350937590	Black	Female	1993	27	26-30	Undergraduate Degree		£75,000 to £99,999	I am flexitarian (I eat meat some of the time)		Urban (e.g. city, large town)	BD7	Vignette D: Low health x High behavioural expression	5	I don’t think it is fair to leave the animals unattended when they are ill or wounded	Yes	A sheep	2	5	5	5	I would not leave the sick and wounded animals without treatment	8	5	Minimising health issues	2	10	7	7	Farm 2	Farm 3	I have no experience with farm animals or livestock farms
11350936074	Asian	Male	1982	38	31-39	Secondary		Over £100,000	I am vegetarian		Suburban	WV14	Vignette D: Low health x High behavioural expression	7	As they are allowed to roam free and heal naturally	No		7	9	8	8	n/a	10	10	Minimising health issues	1	10	7	3	Farm 4	Farm 1	I have relatives or friends who are livestock farmers
11350935052	Asian	Male	1994	26	26-30	Undergraduate Degree		Less than £20,000	Meat is a regular part of my diet		Urban (e.g. city, large town)	s1	Vignette A: High health x Low Behavioural Expression	5	They are making sure the animals are healthy, however this is largely for their own gain as it would improve the quality of the meat.	No		7	5	7	5	Have the animals live more naturally	8	5	Minimising health issues	5	4	5	6	Farm 2	Farm 3	I have relatives or friends who are livestock farmers
11350934901	Asian	Male	1997	23	18-25	Secondary		£50,000 to £74,999	Meat is a regular part of my diet		Urban (e.g. city, large town)	0	Vignette A: High health x Low Behavioural Expression	8	They have suggested that the animal will be stress free, pain free and injury free which means the overall well-being is quite good.	Yes	chicken	5	6	5	5	Ensure that the farm has enough space for each of the animals.	7	5	Minimising health issues	7	4	7	6	Farm 1	Farm 3	I have relatives or friends who are livestock farmers
11350934207	Asian	Male	1981	39	31-39	Undergraduate Degree		£50,000 to £74,999	Meat is a regular part of my diet		Urban (e.g. city, large town)	KT21	Vignette C: Low Health x Low Behavioural expression	2	no passion for animals	No		2	3	3	5	name the animals	4	5	Minimising health issues	7	6	7	5	Farm 2	Farm 1	I have no experience with farm animals or livestock farms
11350934074	Black	Female	1983	37	31-39	Post-graduate Degree		£50,000 to £74,999	Meat is a regular part of my diet		Urban (e.g. city, large town)	N5	Vignette C: Low Health x Low Behavioural expression	7	The farmer has drawn a clear demarcation line as to where he would be comfortable intervening in the process and what is happening. It is important that there is a chance for nature to work without human intervention. I therefore think the animals have a above average level of well-being.	Yes	Cow	8	8	9	7	Nothing i think that the animals should be allowed to be free and roam in this respect.	9	10	Minimising health issues	5	8	6	1	Farm 2	Farm 3	I have been to a livestock farm(s) on an educational visit (i.e. on a school trip, to a farm open-day or to an educational farm)
11350931464	Asian	Male	2000	20	18-25	Secondary		£50,000 to £74,999	Meat is a regular part of my diet		Urban (e.g. city, large town)	SE14	Vignette A: High health x Low Behavioural Expression	9	The farmer tries to make the animals feel happy and is not in pain which is good. However, he does not take into account natural behavioural needs.	No		10	8	10	9	Maybe take into account behavioural needs. It's as if they're caring for a lot of different types of animals that it would be too expensive to consider each animal by themselves. Maybe care for fewer types	10	10	Minimising health issues	10	5	7	6	Farm 2	Farm 3	I have been to a livestock farm(s) on an educational visit (i.e. on a school trip, to a farm open-day or to an educational farm)
11350931091	Asian	Male	1978	42	40-49	Undergraduate Degree		£50,000 to £74,999	Meat is a regular part of my diet		Urban (e.g. city, large town)	N13	Vignette B: High Health x High behavioural expression	10	The animals are likely to be comfortable and can express themselves and are likely to be looked after in the event of illness.	No		9	10	9	9	I think that the animals are being treated well and so do not have any further recommendations.	9	10	Promoting the expression of natural behaviours	0	10	9	0	Farm 2	Farm 3	I have no experience with farm animals or livestock farms
11350930565	Asian	Male	1984	36	31-39	Undergraduate Degree		£35,000 to £49,999	Meat is a regular part of my diet		Urban (e.g. city, large town)	G53	Vignette D: Low health x High behavioural expression	1	the actions to me seem they are neglecting the animal welfare	Yes	cows	2	3	3	1	ensuring animals are treated if showing signs of distress rather than letting them heal naturally	10	7	Minimising health issues	6	10	3	6	Farm 2	Farm 4	I have no experience with farm animals or livestock farms
11350930356	Asian	Male	1978	42	40-49	Post-graduate Degree		Over £100,000	Meat is a regular part of my diet		Suburban	UB10	Vignette A: High health x Low Behavioural Expression	9	Based on the information above he is taking a sensible approach to rearing animals.	No		8	4	9	9	Note sure.	6	7	Minimising health issues	5	8	5	5	Farm 2	Farm 3	I have no experience with farm animals or livestock farms
11350930235	Asian	Male	1991	29	26-30	Undergraduate Degree		Less than £20,000	I am vegan		Urban (e.g. city, large town)	TW5	Vignette B: High Health x High behavioural expression	7	I would rate the well being of the animals a 7 because I believe the farmer is doing all of the things that help his animals to live a healthy life but I can't verify that unless i actually saw his animals in person myself therefore I have only rated him a 7 and not any higher than that.	Yes	domestic animal farm	7	7	7	7	I don't have enough information about the farm in order to make an informed decision whether anything needs to be changed so based on this information i would not change anything about this farm.	7	7	Minimising health issues	5	10	8	1	Farm 2	Farm 3	I have no experience with farm animals or livestock farms
11350929812	Black	Male	1988	32	31-39	Post-graduate Degree		£20,000 to £34,999	I am flexitarian (I eat meat some of the time)		Urban (e.g. city, large town)	AB24	Vignette B: High Health x High behavioural expression	9	The owner gave the animals the opportunity to express their true natural feelings and behaviours.	Yes	Cow/cattle	9	9	9	9	nothing	10	8	Minimising health issues	4	10	6	6	Farm 2	Farm 3	I have worked on a livestock farm
11350928983	Mixed	Female	1987	33	31-39	Undergraduate Degree		Less than £20,000	Other (please specify)	halal	Suburban	ub6	Vignette A: High health x Low Behavioural Expression	6	Whilst the farmer puts in the effort to ensure the animal is healthy from disease and pain and stress free, It is important that the environment exhibits that of a natural habitat. For the animal to experience a pleasurable environment, one where is it comfortable in and displaying natural instincts will have an impact of its health too. Both health and natural behaviour somewhat overlap.	Yes	commercial farms where the animals are not organic	6	5	4	4	Put more effort into maintaining an environment that contributes to natural behaviour, for example looking at the land, the food they eat, the interaction with other cows or farm animals.	10	10	Promoting the expression of natural behaviours	5	10	8	1	Farm 2	Farm 3	I have no experience with farm animals or livestock farms
11350928846	Asian	Male	1985	35	31-39	Post-graduate Degree		£50,000 to £74,999	I am flexitarian (I eat meat some of the time)		Urban (e.g. city, large town)	ne7	Vignette A: High health x Low Behavioural Expression	9	Reduction in stress and avoidance of injury should result in a healthier animal. The only reason that I did not score 10 was due to uncertainty around not doing anything specific to support natural behaviour	Yes	Dairy Cow	10	9	8	9	Again, I am uncertain with regards to the need for support of natural behaviours. Perhaps this does need to be facilitated or supported, for instance larger grazing areas and integration of other animals on the same land.	10	8	Minimising health issues	1	10	8	1	Farm 2	Farm 3	I have relatives or friends who are livestock farmers
11350928488	Black	Female	1990	30	26-30	Post-graduate Degree		£35,000 to £49,999	Meat is a regular part of my diet		Urban (e.g. city, large town)	e16	Vignette B: High Health x High behavioural expression	10	Tne animals are well loked after in terms of physical health and they have freedom to move around so that they are able to feel comfortable.	No		10	8	9	8		10	9	Minimising health issues	7	6	5	6	Farm 2	Farm 3	I have no experience with farm animals or livestock farms
11350928205	Asian	Male	1987	33	31-39	Undergraduate Degree		£75,000 to £99,999	Meat is a regular part of my diet		Urban (e.g. city, large town)	se25	Vignette A: High health x Low Behavioural Expression	8	It seems as though there is emphasis on the animals to be pain free	Yes	Cows	7	8	5	8	Possibly more information on the animals over time	2	2	Minimising health issues	5	8	8	6	Farm 4	Farm 1	I have no experience with farm animals or livestock farms
11350926821	Black	Male	1994	26	26-30	Post-graduate Degree		£50,000 to £74,999	Meat is a regular part of my diet		Urban (e.g. city, large town)	HA4	Vignette C: Low Health x Low Behavioural expression	1	He doesn't really care about the animals if he doesn't take his time to intervene himself. Rearing animals to be eaten does requires a farmer facing and helping the animals head on to ensure the best quality not for nature to take its course	No		3	5	3	1	The farmer actually intervenes and helps out the animals by providing the best care	8	5	Minimising health issues	3	5	4	6	Farm 2	Farm 3	I have no experience with farm animals or livestock farms
11350926588	Asian	Male	2001	19	18-25	Secondary		Less than £20,000	I am flexitarian (I eat meat some of the time)		Urban (e.g. city, large town)	N13	Vignette D: Low health x High behavioural expression	9	The farmer allows the animals to be free instead of keeping them in cages with very little room	Yes	Chicken Farm	9	10	9	10	Nothing, it sounds great.	10	8	Minimising health issues	6	8	5	2	Farm 2	Farm 3	I have no experience with farm animals or livestock farms
11350926477	Black	Female	0	0	0	Post-graduate Degree		£75,000 to £99,999	I am pescatarian (I eat fist but not meat)		Urban (e.g. city, large town)	W11	Vignette B: High Health x High behavioural expression	9	They live in an environment where they can be themselves without restraint.	No		8	9	9	9		9	10	Promoting the expression of natural behaviours	5	10	5	0	Farm 2	Farm 3	I have no experience with farm animals or livestock farms
11350926242	Other	Male	1997	23	18-25	Undergraduate Degree		£75,000 to £99,999	Meat is a regular part of my diet		Urban (e.g. city, large town)	SK4	Vignette B: High Health x High behavioural expression	9	Because the owners stated that he wants his animals to be stress free and live a a natural life.	No		9	10	9	9	nothing	9	10	Promoting the expression of natural behaviours	5	8	8	0	Farm 2	Farm 1	I have been to a livestock farm(s) on an educational visit (i.e. on a school trip, to a farm open-day or to an educational farm)
11350925825	Black	Female	1993	27	26-30	Undergraduate Degree		£75,000 to £99,999	I am flexitarian (I eat meat some of the time)		Urban (e.g. city, large town)	BD7
11350925803	Mixed	Female	1984	36	31-39	Undergraduate Degree		£20,000 to £34,999	I am flexitarian (I eat meat some of the time)		Urban (e.g. city, large town)	CF37	Vignette A: High health x Low Behavioural Expression	6	The first sentence describes a level of care that is quite good. For example, "stress-free" is sort of analogous to happiness. Not quite though. The farmer seems only concerned with minimising stress in order than the animals are healthy and therefore profitable.	Yes	Cow.	7	4	6	8	That the animals are given specific support to support them to be happy, whatever that means.	10	10	Minimising health issues	2	10	6	0	Farm 2	Farm 3	I have no experience with farm animals or livestock farms
11350925772	Black	Female	1988	32	31-39	Undergraduate Degree		£20,000 to £34,999	I am flexitarian (I eat meat some of the time)		Suburban	0	Vignette A: High health x Low Behavioural Expression	10	because the farmer understands the meaning of health and strives to ensure that his animals are healthy.	Yes	cattle	10	10	10	10	the farmer should implement more routine preventative measures like necessary vaccinations etc	10	7	Minimising health issues	0	10	6	8	Farm 2	Farm 3	I have been to a livestock farm(s) on an educational visit (i.e. on a school trip, to a farm open-day or to an educational farm)
11350924174	Other	Male	1997	23	18-25	Undergraduate Degree		£35,000 to £49,999	Meat is a regular part of my diet		Urban (e.g. city, large town)	KT1	Vignette D: Low health x High behavioural expression	7	They are free to do whatever they want, to explore their surroundings and to live as animals do. But when they get a sore foot (as this example implies), the farmer should intervene and help it. So for that reason, I gave a score of 7 as their wellbeing is not 100% looked after.	Yes	Cow	8	10	10	8	Intervene when animals are hurt.	9	9	Minimising health issues	4	7	4	3	Farm 2	Farm 3	I have no experience with farm animals or livestock farms
11350923710	Asian	Male	1957	63	60-69	Undergraduate Degree		Less than £20,000	I am vegetarian		Urban (e.g. city, large town)	PE3	Vignette C: Low Health x Low Behavioural expression	0	Denial of medical attention to alleviate pain or suffering.	No		5	5	5	2	Provide medical care if needed.	9	5	Minimising health issues	5	9	4	7	Farm 2	Farm 3	I have no experience with farm animals or livestock farms
11350923556	Asian	Male	1994	26	26-30	Undergraduate Degree		£20,000 to £34,999	Meat is a regular part of my diet		Urban (e.g. city, large town)	UB4	Vignette A: High health x Low Behavioural Expression	3	Lack of support for natural behavioural expression in the animals.	No		5	5	6	6	Allow the animals to have more natural behavioural expression	5	6	Promoting the expression of natural behaviours	2	6	5	1	Farm 2	Farm 3	I have no experience with farm animals or livestock farms
11350923174	Black	Male	1986	34	31-39	Post-graduate Degree		£50,000 to £74,999	I am pescatarian (I eat fist but not meat)		Urban (e.g. city, large town)	ig4	Vignette D: Low health x High behavioural expression	8	because he care about his animal	Yes	cow	10	9	9	10		5	5	Minimising health issues	5	9	6	5	Farm 2	Farm 1	I have no experience with farm animals or livestock farms
11350921641	Black	Female	1992	28	26-30	Post-graduate Degree		£75,000 to £99,999	Meat is a regular part of my diet		Semi-rural (e.g. village, slightly rural area)	LE14	Vignette A: High health x Low Behavioural Expression	8	As the farmer would like them to be stress free.	Yes	Cows	7	8	8	6	Nothing	5	5	Minimising health issues	8	9	10	5	Farm 2	Farm 4	I have no experience with farm animals or livestock farms
11350921561	Mixed	Female	1997	23	18-25	Secondary		Less than £20,000	I am vegan		Suburban	SN1	Vignette D: Low health x High behavioural expression	3	good that animals have some level of freedom to wander etc, but sounds like some could have illnesses or injuries that are being ignored when the farmer could help them. also unclear how much space the animals have, what they're being fed etc	No		3	6	3	5	farmer to intervene more with managing injuries, illness etc when possible	8	9	Promoting the expression of natural behaviours	3	9	8	3	Farm 2	Farm 3	I have relatives or friends who are livestock farmers
11350921509	Mixed	Female	1996	24	18-25	Undergraduate Degree		£35,000 to £49,999	I am pescatarian (I eat fist but not meat)		Rural	ba3	Vignette D: Low health x High behavioural expression	5	unsure	Yes	pig	5	1	8	3	not sure	9	10	Minimising health issues	1	10	10	1	Farm 2	Farm 3	I have no experience with farm animals or livestock farms
11350921004	Black	Female	1992	28	26-30	Post-graduate Degree		£35,000 to £49,999	Meat is a regular part of my diet		Urban (e.g. city, large town)	ME7	Vignette D: Low health x High behavioural expression	6	Sounds likes the animals are normally healthy and can take care of themselves	Yes	Cow	7	8	8	5	Nothing	10	5	Minimising health issues	1	7	6	5	Farm 1	Farm 3	I have no experience with farm animals or livestock farms
11350920846	Mixed	Female	1964	56	50-59	Post-graduate Degree		£20,000 to £34,999	I am flexitarian (I eat meat some of the time)		Urban (e.g. city, large town)	bn1	Vignette C: Low Health x Low Behavioural expression	5	Animals like humans cannot always heal themselves. Just as humans need to disinfect cuts or cover a wound in order to heal an animal may also need some intervention.	Yes	sheep	5	7	5	4	I think the farmer should intevene sometimes to save an animal pain and distress	8	8	Minimising health issues	2	9	9	3	Farm 2	Farm 3	I have been to a livestock farm(s) on an educational visit (i.e. on a school trip, to a farm open-day or to an educational farm)
11350920032	Mixed	Female	1990	30	26-30	Undergraduate Degree		Less than £20,000	Meat is a regular part of my diet		Suburban	SK14	Vignette C: Low Health x Low Behavioural expression	7	I see the point trying to be made but you have chosen to have these animals on your land, in your care and part of your farm for your livelihood. It is your responsibility to look after them and treat them if needed.	No		8	9	9	8	If the animals are poorly for whatever reason, get them treated. They are no in the wild, they are in your care and you have chosen to care for them.	10	10	Promoting the expression of natural behaviours	10	10	10	10	Farm 2	Farm 3	I have worked on a livestock farm
11350919546	Asian	Male	1998	22	18-25	Undergraduate Degree		£20,000 to £34,999	I am flexitarian (I eat meat some of the time)		Urban (e.g. city, large town)	NE4	Vignette C: Low Health x Low Behavioural expression	7	Animal can heal on their own mostly	Yes	Cow	6	7	7	7	Pay more attention to animals in extreme need	7	7	Promoting the expression of natural behaviours	5	7	6	7	Farm 4	Farm 1	I have relatives or friends who are livestock farmers
11350919150	Mixed	Female	1979	41	40-49	Post-graduate Degree		Over £100,000	Meat is a regular part of my diet		Semi-rural (e.g. village, slightly rural area)	PA11	Vignette D: Low health x High behavioural expression	8	I’m slightly concerned that the odd animal with a sore foot is left for it to heal in its own time. I’d rather the animal was at least checked to make sure it wasn’t suffering. Allowing the animal to look after itself and have the freedom to wander and eat when it wants is ideal.	No		8	9	9	9	Appropriate check in place if the animal is hurt.	10	10	Promoting the expression of natural behaviours	1	7	6	2	Farm 2	Farm 3	I have been to a livestock farm(s) on an educational visit (i.e. on a school trip, to a farm open-day or to an educational farm)
11350918635	Asian	Male	0	0	0	Prefer not to say		£50,000 to £74,999	Meat is a regular part of my diet		Suburban	B24	Vignette D: Low health x High behavioural expression	8	This is because letting nature take its course is natural and that's how animals have lived for millions of years	No		8	8	7	8	I wouldn't change anything	7	6	Minimising health issues	5	6	7	6	Farm 4	Farm 1	I have relatives or friends who are livestock farmers
11349462608	White	Male	1983	37	31-39	Secondary		£20,000 to £34,999	Meat is a regular part of my diet		Urban (e.g. city, large town)	Wr4	Vignette D: Low health x High behavioural expression	6	Doesn't want to treat them if injured	No		3	7	6	3	Take a bit more care of the animals	3	5	Minimising health issues	4	7	4	3	Farm 2	Farm 3	I have no experience with farm animals or livestock farms
11349450195	White	Female	1981	39	31-39	Secondary		£50,000 to £74,999	Meat is a regular part of my diet		Urban (e.g. city, large town)	rg12	Vignette A: High health x Low Behavioural Expression	7	The farm is not fully considering the well being of the animal. For full well being the animal must be able to support its natural behaviour	No		9	6	7	9	To allow the animal to be able to express its natural behaviour fully.	10	10	Promoting the expression of natural behaviours	3	9	10	5	Farm 2	Farm 3	I have no experience with farm animals or livestock farms
11349449774	White	Female	1989	31	31-39	Undergraduate Degree		£35,000 to £49,999	I am flexitarian (I eat meat some of the time)		Semi-rural (e.g. village, slightly rural area)	SA15	Vignette A: High health x Low Behavioural Expression	6	Basic health care needs are met.	Yes		7	6	5	6	I would need to see the farm in order to make a more objective decision.	10	8	Minimising health issues	3	7	7	3	Farm 2	Farm 3	I have relatives or friends who are livestock farmers
11349449129	White	Female	1994	26	26-30	Secondary		£20,000 to £34,999	Meat is a regular part of my diet		Suburban	Yo16	Vignette D: Low health x High behavioural expression	8	They have the freedom to live as they want to but I believe they should get any treatment they need if they are unwell	No		6	10	9	8	To give all animals treatment they require	7	10	Promoting the expression of natural behaviours	0	10	7	0	Farm 2	Farm 3	I have no experience with farm animals or livestock farms
11349449045	White	Female	1987	33	31-39	Post-graduate Degree		£75,000 to £99,999	I am vegan		Semi-rural (e.g. village, slightly rural area)	Cm9	Vignette C: Low Health x Low Behavioural expression	4	Could be suffering without treatment	Yes	Sheep	5	4	5	6	Medicate when necessary	8	10	Promoting the expression of natural behaviours	4	10	10	3	Farm 2	Farm 3	I have no experience with farm animals or livestock farms
11349449026	White	Female	1974	46	40-49	Secondary		£20,000 to £34,999	Meat is a regular part of my diet		Semi-rural (e.g. village, slightly rural area)	yo17	Vignette A: High health x Low Behavioural Expression	6	basic care is being given	No		7	7	7	7	not sure	9	8	Minimising health issues	3	7	7	7	Farm 2	Farm 4	I have no experience with farm animals or livestock farms
11349448943	White	Male	1991	29	26-30	Secondary		Less than £20,000	Meat is a regular part of my diet		Semi-rural (e.g. village, slightly rural area)	nn14	Vignette C: Low Health x Low Behavioural expression	7	The farmer lets the animal heal on its own instead of interfering if its a small injury	Yes	cow	7	6	8	7	I don't know	9	6	Minimising health issues	7	6	5	7	Farm 2	Farm 3	I have been to a livestock farm(s) on an educational visit (i.e. on a school trip, to a farm open-day or to an educational farm)
11349447658	White	Male	1958	62	60-69	Post-graduate Degree		£50,000 to £74,999	I am flexitarian (I eat meat some of the time)		Semi-rural (e.g. village, slightly rural area)	DT9	Vignette A: High health x Low Behavioural Expression	9	Animals "feel" health issues (absence of stress, pain and discomfort and satisfied instincts). My experience is that animals have low order of requirements (food, safety, instinct satisfaction) and that will automatically be expressed in animal's behaviour.	Yes	Cattle	9	9	9	9	Nothing. Behavioural expression comes from healthiness which induce happiness.	10	5	Minimising health issues	2	10	3	9	Farm 4	Farm 3	I grew up on a livestock farm
11349435523	Other	Female	1989	31	31-39	Post-graduate Degree		£20,000 to £34,999	I am flexitarian (I eat meat some of the time)		Urban (e.g. city, large town)	AB24	Vignette B: High Health x High behavioural expression	9	I think focusing on other factors beyond physical health are part of the well-being of animals, like letting them go freely in their surroundings and other animals.	Yes	cows and sheeps	9	9	7	9	Nothing	9	9	Promoting the expression of natural behaviours	2	9	6	3	Farm 2	Farm 3	I have no experience with farm animals or livestock farms
11349426965	White	Male	1994	26	26-30	Post-graduate Degree		£35,000 to £49,999	Meat is a regular part of my diet		Urban (e.g. city, large town)	E3	Vignette A: High health x Low Behavioural Expression	10	Animals will be treated well	Yes		10	5	9	8		8	5	Minimising health issues	2	8	5	2	Farm 2	Farm 3	I have been to a livestock farm(s) on an educational visit (i.e. on a school trip, to a farm open-day or to an educational farm)
11349413849	White	Male	1996	24	18-25	Secondary		Less than £20,000	Meat is a regular part of my diet		Urban (e.g. city, large town)	SA1	Vignette C: Low Health x Low Behavioural expression	1	It just seems like the farmer leaves the animals alone and doesn't actually try to make sure that they're in good health.	Yes	Cow	0	5	3	0	Actually, y'know, look after the animals?	9	8	Minimising health issues	5	10	8	0	Farm 2	Farm 3	I have been to a livestock farm(s) on an educational visit (i.e. on a school trip, to a farm open-day or to an educational farm)
11349412436	White	Female	1984	36	31-39	Post-graduate Degree		£35,000 to £49,999	Meat is a regular part of my diet		Suburban	L40	Vignette A: High health x Low Behavioural Expression	7	The farmer has said he wants them to be healthy so I assume they are cared for	No		7	7	8	6	Ensure that they have plenty of space to move around in as it doesn’t say	9	9	Minimising health issues	6	7	5	6	Farm 2	Farm 3	I have no experience with farm animals or livestock farms
11349412090	White	Male	1961	59	50-59	Secondary		Prefer not to say	Meat is a regular part of my diet		Urban (e.g. city, large town)	CV5	Vignette A: High health x Low Behavioural Expression	5	Whilst they do look after the well-being of the animals, as in health, total welfare isn't being done to take care of how they live their day to day existence. Animals shouldn't be coupled up, and must be allowed to roamed free. They need to be happy.	No		8	4	7	5	Change the treatment, as in, look after their mental state, cos they have feelings too.	10	9	Minimising health issues	8	9	7	2	Farm 2	Farm 3	I have no experience with farm animals or livestock farms
11349410405	White	Male	1983	37	31-39	Secondary		Less than £20,000	I am vegetarian		Urban (e.g. city, large town)	S89	Vignette D: Low health x High behavioural expression	8	I like the non interventionalist approach, a rush to medicate small illnesses is a problem. Also allowing the animals freedom of movement is positive	Yes	Sherp	7	9	6	7	Seems good. Hopedully they'd turn to medicine for serious injuries/illnesses	6	8	Promoting the expression of natural behaviours	6	9	8	2	Farm 2	Farm 3	I have relatives or friends who are livestock farmers
11349410366	White	Female	1991	29	26-30	Undergraduate Degree		£35,000 to £49,999	Meat is a regular part of my diet		Semi-rural (e.g. village, slightly rural area)	GU34	Vignette C: Low Health x Low Behavioural expression	3	Farmer not helping when he can see livestock have injury	Yes	Cow	3	7	5	2		10	7	Minimising health issues	3	8	8	1	Farm 2	Farm 3	I have relatives or friends who are livestock farmers
11349410169	White	Female	1964	56	50-59	Other (please specify)	Professional qualifications	£50,000 to £74,999	I am flexitarian (I eat meat some of the time)		Semi-rural (e.g. village, slightly rural area)	CB7	Vignette A: High health x Low Behavioural Expression	5	I believe that for animals to be happy they need to be able to express themselves in a natural way.	No		7	3	6	7	For the farm to provide the animals with a more natural way of expressing themselves, it’s not enough to care for their physical needs but should look to their mental ones as well, for example to have access to outside pastures, interaction with other animals and to naturally forage for food.	8	8	Minimising health issues	0	9	7	0	Farm 2	Farm 3	I have relatives or friends who are livestock farmers
11349409977	White	Female	2000	20	18-25	Secondary		Prefer not to say	I am flexitarian (I eat meat some of the time)		Semi-rural (e.g. village, slightly rural area)	Ta2	Vignette C: Low Health x Low Behavioural expression	6	Because they are left to act naturally although I didn’t but as high of a score due to people not stepping in to help when the animal is in physical pain.	No		5	8	6	7	Farmers giving the animals a better quality of life by helping to fix and reduce their physical pain if it is possible to do so and is unbearable for the animals.	7	9	Promoting the expression of natural behaviours	3	8	4	7	Farm 2	Farm 3	I have no experience with farm animals or livestock farms
11349409931	White	Female	1984	36	31-39	Undergraduate Degree		£35,000 to £49,999	I am flexitarian (I eat meat some of the time)		Semi-rural (e.g. village, slightly rural area)	PL20	Vignette D: Low health x High behavioural expression	3	Let’s them roam and be free but doesn’t help if in pain.	No		5	5	5	2	Treat injuries	9	9	Promoting the expression of natural behaviours	1	8	5	1	Farm 2	Farm 3	I have no experience with farm animals or livestock farms
11349409877	White	Male	1984	36	31-39	Undergraduate Degree		£75,000 to £99,999	Meat is a regular part of my diet		Suburban	0	Vignette B: High Health x High behavioural expression	9	Animals are given lots of freedom to express their natural behaviours as well as being taken care of from a health point of view	Yes	Cow	9	9	9	9	Nothing	10	10	Minimising health issues	8	10	10	2	Farm 2	Farm 3	I have been to a livestock farm(s) on an educational visit (i.e. on a school trip, to a farm open-day or to an educational farm)
11349409726	White	Female	1990	30	26-30	Undergraduate Degree		£20,000 to £34,999	I am flexitarian (I eat meat some of the time)		Semi-rural (e.g. village, slightly rural area)	Ph3	Vignette D: Low health x High behavioural expression	3	I think farm animal injuries, such as sore foot are likely to become septic and harm the animal rather than heal.	Yes	Sheep	3	6	3	3	Intervene for injuries or illness by consulting a vet	8	8	Minimising health issues	3	9	9	5	Farm 2	Farm 3	I have been to a livestock farm(s) on an educational visit (i.e. on a school trip, to a farm open-day or to an educational farm)
11349409687	White	Female	1984	36	31-39	Post-graduate Degree		£20,000 to £34,999	I am flexitarian (I eat meat some of the time)		Urban (e.g. city, large town)	IP3	Vignette C: Low Health x Low Behavioural expression	3	If an animal is hurt then it needs addressing. It sounds like animals may be in pain or have issues that aren't taken into account.	No		4	4	5	3	Be more proactive in the assessment and treatment of health needs. I don't mean animals need lots of medication or treatments but any animal in sign of distressed should be looked into.	10	10	Minimising health issues	5	9	6	8	Farm 2	Farm 3	Other (please specify)	My family used to be livestock farmers although before I was born, they share their experiences regulary.
11349409648	White	Male	1953	67	60-69	Post-graduate Degree		Over £100,000	Meat is a regular part of my diet		Rural	AB31	Vignette B: High Health x High behavioural expression	6	The information provided isn't clear enough to me to determine if 1. The practice is best for the animals being kept. 2. If the farm is audited or monitored by any independent body.	No		5	5	6	8	An animal welfare inspection.	10	10	Promoting the expression of natural behaviours	3	10	10	1	Farm 2	Farm 3	I have worked on a livestock farm
11349409606	White	Female	1971	49	40-49	Secondary		£20,000 to £34,999	Meat is a regular part of my diet		Semi-rural (e.g. village, slightly rural area)	Ky4	Vignette C: Low Health x Low Behavioural expression	3	It seems cruel to me to leave an injured animal to heal itself, while probably in pain	Yes	Cow	4	4	5	3	The farmer should be getting a vet to look at animals with injuries, they are trained and can offer the best advice/ treatment	10	5	Minimising health issues	0	10	5	1	Farm 2	Farm 3	I have been to a livestock farm(s) on an educational visit (i.e. on a school trip, to a farm open-day or to an educational farm)
11349409520	White	Male	1975	45	40-49	Post-graduate Degree		£20,000 to £34,999	Meat is a regular part of my diet		Semi-rural (e.g. village, slightly rural area)	NR2	Vignette C: Low Health x Low Behavioural expression	6	Because no matter what it is you should attend because it might be worse than it seems	No		6	6	7	6	Be more attentive to the animals	6	7	Minimising health issues	5	8	5	5	Farm 2	Farm 3	I have no experience with farm animals or livestock farms
11349409512	White	Female	1981	39	31-39	Other (please specify)	Part degree	£20,000 to £34,999	Meat is a regular part of my diet		Suburban	TN23	Vignette D: Low health x High behavioural expression	5	Whilst they can express natural behaviours they are not helped with illness and injury.	No		3	7	5	5	I would intervene with the health of the animals	9	9	Promoting the expression of natural behaviours	3	6	5	5	Farm 2	Farm 3	I have been to a livestock farm(s) on an educational visit (i.e. on a school trip, to a farm open-day or to an educational farm)
11349409502	White	Female	1986	34	31-39	Secondary		£20,000 to £34,999	I am vegan		Urban (e.g. city, large town)	L20	Vignette D: Low health x High behavioural expression	7	I dont believe animaks should be in farms	Yes	Cow	7	2	4	5	For it not to be a farm for animal cruelty I.e. animals to be taken to slaughter house	10	10	Promoting the expression of natural behaviours	0	10	10	0	Farm 4	Farm 2	I have no experience with farm animals or livestock farms
11349409484	White	Male	1998	22	18-25	Undergraduate Degree		£20,000 to £34,999	I am flexitarian (I eat meat some of the time)		Semi-rural (e.g. village, slightly rural area)	KT7	Vignette C: Low Health x Low Behavioural expression	5	I doubt it would necessarily be poor (unless there was an outbreak of a disease/similar that spread, with no intervention as the farmer would prefer full, unadultered natural behaviour), but it wouldn't be "Excellent" either as there is no manual help provided (e.g. vetenary care), thus I'd assume it's around "Average" overall.	Yes	Sheep	5	8	7	6	Maybe provide some form of care when absolutely necessary - e.g. the sore foot example, if it's minor then fine, but if it's clearly causing the animal a lot of distress, I would help it.	8	5	Minimising health issues	2	8	6	2	Farm 2	Farm 3	I have no experience with farm animals or livestock farms
11349409429	White	Female	1998	22	18-25	Secondary		Less than £20,000	Meat is a regular part of my diet		Urban (e.g. city, large town)	Bs6	Vignette D: Low health x High behavioural expression	7	I think animals are looked after and interventions happen when things are serious so animals can be cared for without being reliant on a human	Yes	Cow	8	8	8	7	Not sure	8	9	Promoting the expression of natural behaviours	3	7	2	7	Farm 2	Farm 3	I have no experience with farm animals or livestock farms
11349409307	White	Male	1951	69	60-69	Undergraduate Degree		£20,000 to £34,999	Meat is a regular part of my diet		Suburban	EH49	Vignette D: Low health x High behavioural expression	2	The farmer does not believe in active intervention to maintain good animal health and hence animals are at risk of suffering unnecessarily	Yes	Dairy cattle, beef cattle or sheep farms come to mind	2	2	2	1	I would advocate active monitoring and intervention to prevent disease and illness before it gets too bad. Without active intervention, this cannot be called farming; effort must be input by the humans to make this a meaningful business.	10	10	Minimising health issues	2	8	1	5	Farm 2	Farm 3	I have relatives or friends who are livestock farmers
11349409262	White	Male	1999	21	18-25	Secondary		Less than £20,000	I am vegetarian		Urban (e.g. city, large town)	CV1	Vignette D: Low health x High behavioural expression	8	This farm's owner seems to be taking animals' physical and mental wellbeing into consideration. Also he/she seems to be trying to interfere with nature's way as little as possible.	No		8	8	7	8		8	8	Promoting the expression of natural behaviours	4	8	4	4	Farm 2	Farm 3	I have no experience with farm animals or livestock farms
11349409204	White	Male	1978	42	40-49	Secondary		Less than £20,000	Meat is a regular part of my diet		Rural	PE22	Vignette B: High Health x High behavioural expression	9	The animal is recieving things it wouldn't do if it were in the wild or not looked after by the farmer. Shelter, medical care etc. The eventual outcome for the animal might not be nice but even then, they are killed humanely.	Yes	Cow	9	8	9	8	I don't know. Farms can often very grim for animals, thinking of dairy farms in particular. I think we have pretty good standards in this country for the wellbeing of animals and it's a sensitive subject. If it came to it I could live without meat, milk would be harder. I guess allow them as much outdoor time and exercise as possible and let them live a life without duress.	10	10	Minimising health issues	7	10	9	8	Farm 2	Farm 3	I have been to a livestock farm(s) on an educational visit (i.e. on a school trip, to a farm open-day or to an educational farm)
11349409010	White	Female	1966	54	50-59	Secondary		£50,000 to £74,999	I am flexitarian (I eat meat some of the time)		Suburban	BT40	Vignette B: High Health x High behavioural expression	9	Farmer seems genuinely concerned for welfare of his animals	No		9	9	9	9	No change required	9	8	Minimising health issues	6	9	8	2	Farm 2	Farm 3	I have no experience with farm animals or livestock farms
11349408935	White	Male	1988	32	31-39	Secondary		£20,000 to £34,999	Meat is a regular part of my diet		Suburban	sp8	Vignette A: High health x Low Behavioural Expression	10	The farmer truly cares about the well being of his animals.	Yes	Cow	9	8	9	10	Nothing, seems good enough already.	10	10	Minimising health issues	5	7	5	5	Farm 2	Farm 4	I have relatives or friends who are livestock farmers
11349408915	White	Male	1971	49	40-49	Secondary		£50,000 to £74,999	Meat is a regular part of my diet		Urban (e.g. city, large town)	Sk7	Vignette B: High Health x High behavioural expression	7	It sounds like the farmer wants the best for his animals	Yes	A rural farm in the hills	8	4	6	4		10	10	Promoting the expression of natural behaviours	8	8	2	2	Farm 2	Farm 3	I have no experience with farm animals or livestock farms
11349408889	White	Female	1982	38	31-39	Secondary		£35,000 to £49,999	Meat is a regular part of my diet		Rural	Tn23	Vignette D: Low health x High behavioural expression	7	Depends on how far the farmer lets the animal take care if its self, if nature doesn't take its does the farmer then intervene	Yes	Sheep	7	8	9	8	Just if he intervene or not to save an animal	8	9	Promoting the expression of natural behaviours	2	8	8	5	Farm 2	Farm 3	I have been to a livestock farm(s) on an educational visit (i.e. on a school trip, to a farm open-day or to an educational farm)
11349408865	White	Male	1997	23	18-25	Undergraduate Degree		Less than £20,000	I am flexitarian (I eat meat some of the time)		Urban (e.g. city, large town)	N13	Vignette A: High health x Low Behavioural Expression	10	Because the farmer sounds really caring about the well being of his animals, both psychologically (mental) and physically	No		10	10	10	10	Doesn't sound like I would change anything since the farmer sounds really caring	10	10	Minimising health issues	7	10	10	4	Farm 2	Farm 4	I have relatives or friends who are livestock farmers
11349408682	White	Female	1964	56	50-59	Secondary		£20,000 to £34,999	Meat is a regular part of my diet		Suburban	SG18	Vignette C: Low Health x Low Behavioural expression	8	because in general interefering can cause problems in itself - with my dogs i leave them and dont take them to the vets and inevitably it gets better, same with animals in the wild i am sure	Yes	cow	8	8	8	7	i dont think i would change anything	8	8	Minimising health issues	1	9	8	9	Farm 4	Farm 3	I have been to a livestock farm(s) on an educational visit (i.e. on a school trip, to a farm open-day or to an educational farm)
11349408665	White	Male	1973	47	40-49	Other (please specify)	College	£35,000 to £49,999	Meat is a regular part of my diet		Semi-rural (e.g. village, slightly rural area)	DT4	Vignette A: High health x Low Behavioural Expression	6	Good base standards but no thought given to emotional or mental welfare.	No		8	5	6	7	Prove more provision for mental stimulation and natural and stimulation.	8	10	Minimising health issues	2	10	8	3	Farm 2	Farm 3	Other (please specify)	I have had experience of livestock
11349408659	White	Male	1970	50	50-59	Secondary		£20,000 to £34,999	I am flexitarian (I eat meat some of the time)		Suburban	CV10	Vignette B: High Health x High behavioural expression	8	It seems there treated fairly	No		9	8	7	7	Seems ok	7	7	Promoting the expression of natural behaviours	9	6	6	6	Farm 2	Farm 4	I have no experience with farm animals or livestock farms
11349408649	White	Female	1990	30	26-30	Post-graduate Degree		£35,000 to £49,999	Meat is a regular part of my diet		Suburban	gu12	Vignette B: High Health x High behavioural expression	10	the farmer is making sure the animals are healthy and able to live a good life	Yes	cow	9	9	9	9		9	9	Promoting the expression of natural behaviours	9	10	7	1	Farm 2	Farm 3	I have been to a livestock farm(s) on an educational visit (i.e. on a school trip, to a farm open-day or to an educational farm)
11349408620	White	Male	1992	28	26-30	Post-graduate Degree		£20,000 to £34,999	Meat is a regular part of my diet		Urban (e.g. city, large town)	NG1	Vignette D: Low health x High behavioural expression	0	If animals are suffering, they are suffering because they are on the farm and the farmer should intervene to heal them.	No		3	3	4	0	Ensure the animals don't suffer.	10	7	Minimising health issues	5	7	3	2	Farm 2	Farm 3	I have no experience with farm animals or livestock farms
11349408563	White	Male	1976	44	40-49	Secondary		£35,000 to £49,999	Meat is a regular part of my diet		Suburban	Me10	Vignette C: Low Health x Low Behavioural expression	5	A mix of encouraging nature but should maybe intervene with problems more often	No		5	5	6	5	Encourage more intervention when ailments spotted	7	7	Minimising health issues	7	7	7	5	Farm 2	Farm 3	I have no experience with farm animals or livestock farms
11349408530	White	Male	1979	41	40-49	Secondary		£35,000 to £49,999	Meat is a regular part of my diet		Urban (e.g. city, large town)	B69 1SP	Vignette D: Low health x High behavioural expression	7	Animal should be able to live in a habitat that is natural to them as oppose to being nurtured to suit people’s gains	No		6	6	7	5	Not much really as animals who should be in the wild would usually look after themselves	8	8	Promoting the expression of natural behaviours	5	7	7	4	Farm 2	Farm 3	I have no experience with farm animals or livestock farms
11349408524	White	Male	1978	42	40-49	Secondary		£35,000 to £49,999	I am flexitarian (I eat meat some of the time)		Urban (e.g. city, large town)	SP10	Vignette D: Low health x High behavioural expression	6	On the whole I agree but I would like to see the animals looked after better. A sore foot should be looked at.	Yes	A cow	5	7	5	6	Injuries should be looked at.	8	8	Promoting the expression of natural behaviours	3	10	6	8	Farm 2	Farm 3	I have no experience with farm animals or livestock farms
11349408471	White	Female	1980	40	40-49	Undergraduate Degree		£35,000 to £49,999	Meat is a regular part of my diet		Suburban	Ct5	Vignette B: High Health x High behavioural expression	6	It seems reasonable but it didn’t say to what extent the animals could do these things. I want more information	No		7	5	7	5	To have them free rooming. “Try to let them have” suggests to me this is t the case.	9	10	Promoting the expression of natural behaviours	5	9	6	4	Farm 2	Farm 2	I have been to a livestock farm(s) on an educational visit (i.e. on a school trip, to a farm open-day or to an educational farm)
11349408422	White	Female	1968	52	50-59	Secondary		£20,000 to £34,999	I am flexitarian (I eat meat some of the time)		Semi-rural (e.g. village, slightly rural area)	EH28	Vignette B: High Health x High behavioural expression	9	Stress free life able to move around naturally making them happier too	Yes	cow	10	10	9	10	nothing	10	10	Minimising health issues	1	8	6	2	Farm 2	Farm 3	I have been to a livestock farm(s) on an educational visit (i.e. on a school trip, to a farm open-day or to an educational farm)
11349408410	White	Male	1979	41	40-49	Undergraduate Degree		£50,000 to £74,999	I am vegetarian		Suburban	B46	Vignette C: Low Health x Low Behavioural expression	0	I believe that farm animals should get all the treatment they require and should be entitled to behave naturally	Yes	Cow	1	0	3	1	Get animals the care and wellbeing they require.	9	10	Promoting the expression of natural behaviours	1	9	9	1	Farm 2	Farm 3	I have relatives or friends who are livestock farmers
11349408398	White	Male	1997	23	18-25	Secondary		£20,000 to £34,999	Meat is a regular part of my diet		Semi-rural (e.g. village, slightly rural area)	HX6	Vignette C: Low Health x Low Behavioural expression	5	I think that the health would be average because it is all natural, with minimum outside influence. In this way i do not think the animals will be in either poor or excellent health.	Yes	Cow	5	8	7	5	That perhaps the farmer could intervene occasionally, say if the animal is very sick or in serious pain. At that point i think that it would be merciful to put it down.	7	8	Promoting the expression of natural behaviours	8	10	7	3	Farm 2	Farm 3	I have been to a livestock farm(s) on an educational visit (i.e. on a school trip, to a farm open-day or to an educational farm)
11349408325	White	Female	1974	46	40-49	Undergraduate Degree		£20,000 to £34,999	Meat is a regular part of my diet		Suburban	WA2	Vignette A: High health x Low Behavioural Expression	5	Because the farmer is not concerned about the animals natural behavioural expression. As if he does the bare minimum.	No		5	4	9	5	That the farmer looked after the animals mental well being too.	10	10	Minimising health issues	3	8	8	0	Farm 2	Farm 3	I have no experience with farm animals or livestock farms
11349408267	White	Male	2000	20	18-25	Secondary		Less than £20,000	Meat is a regular part of my diet		Suburban	BT52	Vignette B: High Health x High behavioural expression	8	because those animals don't suffer during their lifetime, they lead a normal life	No		10	10	8	10		10	5	Minimising health issues	0	10	10	0	Farm 2	Farm 3	I have relatives or friends who are livestock farmers
11349408253	White	Male	1996	24	18-25	Undergraduate Degree		£20,000 to £34,999	Meat is a regular part of my diet		Urban (e.g. city, large town)	G15	Vignette A: High health x Low Behavioural Expression	6	It seems that they care about the wellbeing of their animals, however the fact they see no need in doing anything to support the animals behaviours - when they should - is alarming.	No		6	2	2	6	They should be supported in their natural behaviours.	10	10	Promoting the expression of natural behaviours	6	10	8	9	Farm 2	Farm 3	I have no experience with farm animals or livestock farms
11349408216	White	Male	1988	32	31-39	Undergraduate Degree		£35,000 to £49,999	Meat is a regular part of my diet		Suburban	Po14	Vignette C: Low Health x Low Behavioural expression	2	It seems like animals with health problems are bot treated with the farmer who has a hands off approach	Yes	Sheep	4	5	3	2	For the farmer to take a more active approach to treating health issues	6	5	Minimising health issues	4	7	6	3	Farm 2	Farm 3	I have been to a livestock farm(s) on an educational visit (i.e. on a school trip, to a farm open-day or to an educational farm)
11349408206	White	Female	1965	55	50-59	Other (please specify)	College to A level standard	£20,000 to £34,999	Meat is a regular part of my diet		Rural	DL11	Vignette B: High Health x High behavioural expression	9	It seems as if the farmer wants tbe animals to be happy and healthy by giving them space to do what they want and to behave how they want without confining them.	No		9	9	9	9	Maybe to ensure that they do eat regularly and the right food? "Allowing them to eat when they want to eat" I'm not sure if the farmer would notice if they are eating anything?	10	9	Minimising health issues	2	8	5	3	Farm 2	Farm 3	I have no experience with farm animals or livestock farms
11349408197	White	Male	1980	40	40-49	Secondary		£50,000 to £74,999	Meat is a regular part of my diet		Rural	Bt67	Vignette D: Low health x High behavioural expression	8	He is trying to let the animals lead as natural an existence as ossible	No		8	9	9	7	I dont know enough about the farm to comment on this	8	9	Promoting the expression of natural behaviours	9	8	8	5	Farm 2	Farm 3	Other (please specify)	I keep my own poultry but do not live on a farm
11349408194	White	Female	1978	42	40-49	Undergraduate Degree		£20,000 to £34,999	I am flexitarian (I eat meat some of the time)		Rural	AB53	Vignette B: High Health x High behavioural expression	9	The animals have a good quality of like and have space and choices	No		9	9	10	10	Quality of food unknown so potentially better. Greater space to move around Be kept in families	10	10	Promoting the expression of natural behaviours	2	10	10	1	Farm 2	Farm 3	I have no experience with farm animals or livestock farms
11349408192	White	Male	1989	31	31-39	Secondary		£50,000 to £74,999	Meat is a regular part of my diet		Urban (e.g. city, large town)	SW11	Vignette B: High Health x High behavioural expression	10	The animals are allowed to roam freely, not contained in caged areas	Yes	Cow	10	10	10	10	Nothing	10	10	Promoting the expression of natural behaviours	4	9	6	2	Farm 2	Farm 3	I have been to a livestock farm(s) on an educational visit (i.e. on a school trip, to a farm open-day or to an educational farm)
11349408146	White	Male	1987	33	31-39	Undergraduate Degree		£50,000 to £74,999	I am flexitarian (I eat meat some of the time)		Semi-rural (e.g. village, slightly rural area)	YO61	Vignette C: Low Health x Low Behavioural expression	5	The farmer cares about animal welfare but isn’t going above and beyond	No		5	5	5	4	Treat animals when it’s simple to do such as sore feet	5	8	Promoting the expression of natural behaviours	4	9	5	6	Farm 2	Farm 3	I have no experience with farm animals or livestock farms
11349408000	White	In another way	1999	21	18-25	Other (please specify)	BTEC	Prefer not to say	I am flexitarian (I eat meat some of the time)		Suburban	LS28	Vignette B: High Health x High behavioural expression	10	They are being sincerely cared for, their owner genuinely cares for them and wants them to be happy. They are allowed full autonomy	No		10	10	10	10	nothing, it seems like a good farm from what i've heard about it.	9	10	Minimising health issues	2	10	10	1	Farm 2	Farm 3	I have no experience with farm animals or livestock farms
11349407965	White	Female	1987	33	31-39	Undergraduate Degree		£50,000 to £74,999	Meat is a regular part of my diet		Semi-rural (e.g. village, slightly rural area)	Mk41	Vignette B: High Health x High behavioural expression	7	While the farmer has said what he prefers he has not stayed what actual Is. I feel all aspects are important to animals and hope this is the case but I cannot be sure	Yes	Cows	8	8	7	7	Nothing	9	9	Minimising health issues	5	7	7	3	Farm 1	Farm 2	I have no experience with farm animals or livestock farms
11349407929	White	Male	1980	40	40-49	Undergraduate Degree		£20,000 to £34,999	I am flexitarian (I eat meat some of the time)		Suburban	CV10
11349407879	White	Female	1964	56	50-59	Undergraduate Degree		£35,000 to £49,999	I am flexitarian (I eat meat some of the time)		Urban (e.g. city, large town)	BR1	Vignette D: Low health x High behavioural expression	7	The animals were free to Rome around but maybe there should have been some sort of intervention if it had a sore foot.	Yes	Pig	7	8	7	8	Intervention for sore foot
11349407839	White	Female	1993	27	26-30	Undergraduate Degree		£50,000 to £74,999	Meat is a regular part of my diet		Suburban	Ls28	Vignette B: High Health x High behavioural expression	10	Because the farmer cares about the animals living a good life not just physically well.	Yes	Cows	10	10	10	10	I wouldn’t change anything	10	10	Minimising health issues	3	9	7	2	Farm 1	Farm 3	I have no experience with farm animals or livestock farms
11349407815	White	Male	1985	35	31-39	Secondary		Less than £20,000	Meat is a regular part of my diet		Urban (e.g. city, large town)	PE25	Vignette A: High health x Low Behavioural Expression	5	The animals are being cared for to ensure they aren't ill but they can't express their natural behaviour so the emotional wellbeing of the animal might not be very good	No		5	2	5	7	Let the animals have space to do their natural behaviour	10	10	Minimising health issues	1	10	8	0	Farm 2	Farm 3	I have no experience with farm animals or livestock farms
11349407584	White	Male	1985	35	31-39	Other (please specify)	Some degree level	£20,000 to £34,999	Meat is a regular part of my diet		Suburban	WR1
11349407523	White	Female	1993	27	26-30	Secondary		£20,000 to £34,999	Meat is a regular part of my diet		Suburban	Po8	Vignette D: Low health x High behavioural expression	9	Because they are left to live as nature intended.	Yes	Pig	9	9	7	7	I dont think there is anything that i would change.	5	8	Promoting the expression of natural behaviours	3	8	7	3	Farm 4	Farm 1	I have been to a livestock farm(s) on an educational visit (i.e. on a school trip, to a farm open-day or to an educational farm)
11349407487	White	Female	1988	32	31-39	Secondary		£20,000 to £34,999	I am flexitarian (I eat meat some of the time)		Suburban	GL4	Vignette B: High Health x High behavioural expression	9	Because the individual sounded they were aware of their animals health a and well being.	Yes	Chicken	8	7	7	7	Nothing	8	7	Minimising health issues	9	9	7	9	Farm 3	Farm 4	I grew up on a livestock farm
11349407353	White	Male	1999	21	18-25	Secondary		Less than £20,000	Meat is a regular part of my diet		Urban (e.g. city, large town)	0	Vignette C: Low Health x Low Behavioural expression	4	Because he allows them to exhibit natural behavioural expressions, but at the same time doesn't intervene to help if they're in medical need.	No		4	7	6	2	The fact that he provides no medical intervention, if / where it is needed.	10	8	Minimising health issues	3	5	2	3	Farm 2	Farm 3	I have no experience with farm animals or livestock farms
11349407193	White	Female	1969	51	50-59	Secondary		Less than £20,000	Meat is a regular part of my diet		Urban (e.g. city, large town)	WV3	Vignette D: Low health x High behavioural expression	8	The animals are allowed to roam and behave as they should. I believe the example about health is good. Human intervention is not always required.	Yes	Cows	8	10	8	8	I cannot think of anything constructive to say.	9	10	Promoting the expression of natural behaviours	0	10	10	0	Farm 2	Farm 3	I have no experience with farm animals or livestock farms
11349407124	White	Male	1976	44	40-49	Secondary		£35,000 to £49,999	Meat is a regular part of my diet		Suburban	Ts27	Vignette A: High health x Low Behavioural Expression	7	Its aim is for a stress free environment, but also not watching everything.	No		7	9	9	8		8	5	Minimising health issues	9	6	5	8	Farm 2	Farm 3	I have no experience with farm animals or livestock farms
11349407104	White	Female	1995	25	18-25	Undergraduate Degree		Prefer not to say	Meat is a regular part of my diet		Urban (e.g. city, large town)	0	Vignette B: High Health x High behavioural expression	10	Seems like the animals live a carefree life	Yes	Organic	10	10	10	10		10	10	Minimising health issues	3	10	5	6	Farm 2	Farm 3	I have relatives or friends who are livestock farmers
11349407058	White	Male	1976	44	40-49	Post-graduate Degree		£50,000 to £74,999	Meat is a regular part of my diet		Suburban	Ll29	Vignette D: Low health x High behavioural expression	5	It matches what I see when I go to the country	No		5	7	7	5		8	6	Minimising health issues	1	7	6	1	Farm 2	Farm 3	I have relatives or friends who are livestock farmers
11349407057	White	Male	1992	28	26-30	Post-graduate Degree		£35,000 to £49,999	Meat is a regular part of my diet		Urban (e.g. city, large town)	W14	Vignette A: High health x Low Behavioural Expression	9	The farmer appears to value the health of their animals, by showing that he cares about both their mental and physical wellbeing.	No		9	9	8	9	Possibly learn more about the environment within which the animals live in, to ensure that they have enough space to be happy, healthy and stress-free.	10	5	Minimising health issues	1	10	9	1	Farm 3	Farm 4	I have no experience with farm animals or livestock farms
11349407015	White	Male	1995	25	18-25	Undergraduate Degree		£35,000 to £49,999	Meat is a regular part of my diet		Urban (e.g. city, large town)	SW18	Vignette B: High Health x High behavioural expression	8	The conditions are more than what most farm animals will want/need	Yes	Cows	7	7	8	6	Nothing that I can think of	8	9	Promoting the expression of natural behaviours	9	10	10	4	Farm 2	Farm 1	I have no experience with farm animals or livestock farms
11349406816	White	Male	1999	21	18-25	Secondary		Prefer not to say	I am flexitarian (I eat meat some of the time)		Urban (e.g. city, large town)	NN5	Vignette A: High health x Low Behavioural Expression	4	It sounds like this farmer likes the idea of his animals being taken care of, but only wants to put in some of the work. He is ignoring a vital part of their well-being by focusing only on the surface level.	No		7	3	5	8	Increase focus and empathy for natural behavior expression	10	10	Promoting the expression of natural behaviours	3	10	6	1	Farm 2	Farm 3	I have relatives or friends who are livestock farmers
11349406781	White	Female	1974	46	40-49	Secondary		£50,000 to £74,999	Meat is a regular part of my diet		Semi-rural (e.g. village, slightly rural area)	RH16	Vignette B: High Health x High behavioural expression	9	It sounds like the farmer is keen to ensure the animals health as well as allowing them to roam and sleep where they want to	No		8	8	8	8	Not sure	10	9	Minimising health issues	5	7	6	2	Farm 1	Farm 3	I have no experience with farm animals or livestock farms
11349406774	White	Male	1998	22	18-25	Undergraduate Degree		£50,000 to £74,999	Meat is a regular part of my diet		Semi-rural (e.g. village, slightly rural area)	PO9	Vignette B: High Health x High behavioural expression	9	The farmer appeared keen to ensure all aspects of their welfare were considered.	No		10	10	5	10	Consider the medical care for the animals as part of the overall welfare picture.	10	10	Minimising health issues	3	7	6	5	Farm 2	Farm 3	I have no experience with farm animals or livestock farms
11349406767	White	Female	1992	28	26-30	Post-graduate Degree		Less than £20,000	I am flexitarian (I eat meat some of the time)		Urban (e.g. city, large town)	SW16	Vignette D: Low health x High behavioural expression	7	I think it is important not to intervene too much, but trust the instincts of the animals. But then if an issue keeps popping up, look into this, to see what can be changed for the animals to live a better life.	Yes	sheep	7	8	8	5	Have shelter for the animals	7	9	Promoting the expression of natural behaviours	3	9	8	5	Farm 2	Farm 3	I have relatives or friends who are livestock farmers
11349406757	White	Female	1944	76	70-79	Post-graduate Degree		£35,000 to £49,999	I am flexitarian (I eat meat some of the time)		Rural	LN11	Vignette A: High health x Low Behavioural Expression	9	It depends on what type of animals this farmer has. Some 'natural behaviours' may not be acceptable where there is any aggression between certain individual animals.	No		10	9	9	10		10	8	Promoting the expression of natural behaviours	0	10	7	2	Farm 2	Farm 3	Other (please specify)	the survey only allowed one option to be selected whereas I wanted to choose 3! I have definitely visited several livestock farms. I have friends/acquaintances who are livestock farmers. I live in a rural area with lots of farms within 2 miles of here. There are cows in the field behind my home and a free range egg farm doen the road. There were sheep in the back field for a while
11349406728	White	Female	1957	63	60-69	Secondary		Less than £20,000	Meat is a regular part of my diet		Urban (e.g. city, large town)	G12	Vignette B: High Health x High behavioural expression	9	This farmer appears to be giving the animals a lot of thought. Their well-being would appear to be a priority.	No		9	8	10	9	Ensure that they had a huge area to wander around	10	10	Promoting the expression of natural behaviours	1	10	7	1	Farm 2	Farm 3	I have no experience with farm animals or livestock farms
11349406719	White	Male	1985	35	31-39	Secondary		£35,000 to £49,999	Meat is a regular part of my diet		Suburban	CF82	Vignette C: Low Health x Low Behavioural expression	3	Because he is not intervening to make sure his animals are well looked after and free from pain. If a human had a bad foot they would go to the doctor and/or take painkillers, not be left for a couple of days to sort itself out.	Yes	Cow	6	3	7	1	A better policy in place to outline when and why it is ok to leave an animal to its own devises, and when they will provide additional assistance.	10	7	Minimising health issues	5	9	4	7	Farm 2	Farm 3	I have no experience with farm animals or livestock farms
11349406678	White	Male	1978	42	40-49	Secondary		Less than £20,000	Meat is a regular part of my diet		Suburban	LE12	Vignette A: High health x Low Behavioural Expression	8	They come across as well kept animals in general and I have no reason to doubt this is the case	No		8	9	8	8	Nothing need improving as far as I know	8	7	Promoting the expression of natural behaviours	2	9	8	1	Farm 2	Farm 2	I have relatives or friends who are livestock farmers
11349406676	White	Female	1997	23	18-25	Secondary		Over £100,000	Meat is a regular part of my diet		Semi-rural (e.g. village, slightly rural area)	TF9	Vignette B: High Health x High behavioural expression	8	Care about the animals	Yes	Chicken	8	8	8	10	Nothing	6	8	Promoting the expression of natural behaviours	5	10	4	6	Farm 3	Farm 2	I have been to a livestock farm(s) on an educational visit (i.e. on a school trip, to a farm open-day or to an educational farm)
11349406666	White	Female	1962	58	50-59	Secondary		£20,000 to £34,999	Meat is a regular part of my diet		Rural	sy4	Vignette C: Low Health x Low Behavioural expression	1	they should be given medical help when needed and be given a natural environment to live in	Yes	intensive rearing	1	1	1	1	give medical help and a natural environment	10	10	Minimising health issues	3	9	7	3	Farm 2	Farm 3	I grew up on a livestock farm
11349406642	White	Male	1988	32	31-39	Undergraduate Degree		£35,000 to £49,999	Meat is a regular part of my diet		Suburban	Wf6	Vignette B: High Health x High behavioural expression	9	The animals appear to be able to live in a natural way and are well cared for	No		10	10	8	8	Nothing	10	10	Promoting the expression of natural behaviours	4	10	8	2	Farm 2	Farm 3	I have no experience with farm animals or livestock farms
11349406573	White	Female	1972	48	40-49	Post-graduate Degree		£20,000 to £34,999	I am vegetarian		Urban (e.g. city, large town)	WV10	Vignette A: High health x Low Behavioural Expression	8	I gave a high grade because stress and pain are directly linked to health, nevertheless if it is humans or animals. On the other hand, he says that would not make anything special in order to improve his animals well-being and it is possible they to became ill. this is the reason to not give the maximum points - 10.	Yes	I think about a cow farm.	8	9	8	9	I would ensure a veterinary observations.	10	8	Minimising health issues	3	10	1	1	Farm 2	Farm 3	I have relatives or friends who are livestock farmers
11349406539	White	Male	1962	58	50-59	Undergraduate Degree		£20,000 to £34,999	Meat is a regular part of my diet		Urban (e.g. city, large town)	DY5	Vignette B: High Health x High behavioural expression	10	Because the owner of the farm clearly does everything possible to maintain the animals well being from both a physical & emotional point of view.	Yes	Cows	10	10	10	10		9	9	Promoting the expression of natural behaviours	2	9	9	1	Farm 2	Farm 3	I have no experience with farm animals or livestock farms
11349406479	White	Female	1985	35	31-39	Other (please specify)	college National Diploma	Prefer not to say	Meat is a regular part of my diet		Rural	NN9	Vignette A: High health x Low Behavioural Expression	7	Although recognising the animals have needs, the farmer is not recognising that captive and domesticated animals often need external imput to be able to exhibit natural behaviours in an artificial environment.	No		7	4	7	9	ensure that the animals are able to access environmental enrichment	10	10	Minimising health issues	4	10	8	2	Farm 2	Farm 3	I have worked on a livestock farm
11349406464	White	Male	1981	39	31-39	Undergraduate Degree		£20,000 to £34,999	Meat is a regular part of my diet		Suburban	Fy3	Vignette D: Low health x High behavioural expression	4	Health issues not being addressed.	Yes	Cow	4	8	4	5	Medical treatment and preventative care.	8	8	Promoting the expression of natural behaviours	6	8	6	6	Farm 2	Farm 3	I have been to a livestock farm(s) on an educational visit (i.e. on a school trip, to a farm open-day or to an educational farm)
11349406440	White	Female	1989	31	31-39	Post-graduate Degree		£20,000 to £34,999	Meat is a regular part of my diet		Suburban	LA12	Vignette B: High Health x High behavioural expression	9	this sounds like a free range farm. The animals are free to do as they please yet are looked after too	No		9	9	8	9	i wouldnt change anything	9	10	Promoting the expression of natural behaviours	3	8	8	3	Farm 2	Farm 3	I have relatives or friends who are livestock farmers
11349406404	White	Female	1976	44	40-49	Post-graduate Degree		£50,000 to £74,999	I am flexitarian (I eat meat some of the time)		Urban (e.g. city, large town)	SS9	Vignette D: Low health x High behavioural expression	4	Whist I like the second part of the statement of animals being able to express their natural behaviour, I disagree with letting animals look after themselves. Their injury/illness/suffering is something that might be easily alleviated by humans so it'd be just a human thing to do to help the animal.	Yes	Cow	5	8	5	8	I would intervene with problems like sore feet rather than letting it heal on it's own (or possibly get worse).	9	9	Promoting the expression of natural behaviours	0	10	8	4	Farm 2	Farm 3	I have been to a livestock farm(s) on an educational visit (i.e. on a school trip, to a farm open-day or to an educational farm)
11349406398	White	Female	1972	48	40-49	Secondary		Less than £20,000	I am vegetarian		Semi-rural (e.g. village, slightly rural area)	Pe15	Vignette A: High health x Low Behavioural Expression	7	Has an awareness of how the animals feel on a day to day basis.	No		7	7	8	8	Nothing really	9	7	Minimising health issues	2	9	7	3	Farm 2	Farm 3	I have no experience with farm animals or livestock farms
11349406277	White	Female	1989	31	31-39	Undergraduate Degree		£20,000 to £34,999	Meat is a regular part of my diet		Semi-rural (e.g. village, slightly rural area)	Hp2	Vignette B: High Health x High behavioural expression	7	The farmer seems to care a lot about the animals wellbeing	Yes	Sheep	7	8	2	7		10	9	Minimising health issues	5	7	3	5	Farm 2	Farm 3	I have no experience with farm animals or livestock farms
11349406276	White	Male	2001	19	18-25	Undergraduate Degree		£20,000 to £34,999	Meat is a regular part of my diet		Suburban	0	Vignette D: Low health x High behavioural expression	6	The animals have some freedom	Yes	Pig	7	9	4	7	Helping the injured animals	10	10	Minimising health issues	4	8	5	5	Farm 2	Farm 3	I have no experience with farm animals or livestock farms
11349406111	White	Male	1977	43	40-49	Post-graduate Degree		£20,000 to £34,999	I am flexitarian (I eat meat some of the time)		Semi-rural (e.g. village, slightly rural area)	CF72	Vignette A: High health x Low Behavioural Expression	6	I believe that physical health and welfare should be considered minimal and that considering. While I appreciate that this is more difficult for some animals than others I believe that supporting at least some behavioural expression is integral to animal wellbeing.	Yes	Dairy Cows	8	2	5	6	Allowing some behavioural expression, maybe promoting herd mentality or increasing social contact within the herd.	10	8	Minimising health issues	3	8	7	2	Farm 2	Farm 3	I have been to a livestock farm(s) on an educational visit (i.e. on a school trip, to a farm open-day or to an educational farm)
11349405974	White	Male	1986	34	31-39	Other (please specify)	A-levels	£50,000 to £74,999	I am flexitarian (I eat meat some of the time)		Rural	SG	Vignette B: High Health x High behavioural expression	8	I put 8 as a comparison to other farms, not compared to animals living free. It's difficult to put a score based only on words, especially when the farmer used the words "try to". There's no guarantee the animals are living how he stated. If they are treated as described, then there are far worse farms that they could live in.	Yes	Cows	7	7	9	9	If it is as described, then there isn't much I could ask to be changed.	10	10	Minimising health issues	1	10	10	0	Farm 2	Farm 3	Other (please specify)	I've visited livestock farms. I also had 12 chickens as pets when I was younger.
11349405950	White	Female	1999	21	18-25	Undergraduate Degree		Less than £20,000	Meat is a regular part of my diet		Semi-rural (e.g. village, slightly rural area)	SY23	Vignette C: Low Health x Low Behavioural expression	4	I believe the farm stated in the scenario needs to look after their farm animals to ensure full recovery and therefore will be able to provide	Yes	cow	4	3	2	2	Make sure that the animals are well looked-after for maximum productivity	9	5	Minimising health issues	7	7	6	2	Farm 2	Farm 4	I have relatives or friends who are livestock farmers
11349405949	White	Male	1999	21	18-25	Secondary		£35,000 to £49,999	Meat is a regular part of my diet		Urban (e.g. city, large town)	NG2	Vignette A: High health x Low Behavioural Expression	7	Because they say they want the animals to be healthy	No		7	7	7	8		9	8	Minimising health issues	8	6	5	7	Farm 2	Farm 3	I have no experience with farm animals or livestock farms
11349405884	White	Male	1961	59	50-59	Post-graduate Degree		£20,000 to £34,999	Meat is a regular part of my diet		Rural	KA18	Vignette A: High health x Low Behavioural Expression	7	Although health is an obvious consideration, I believe that animals should also be able to show their natural behavioural patterns as far as is possible.	Yes	A cow.	9	6	7	6	To encourage the animals to exhibit their natural behavioural patterns.	10	9	Minimising health issues	4	9	7	4	Farm 2	Farm 3	I have relatives or friends who are livestock farmers
11349405879	White	Female	1961	59	50-59	Secondary		£35,000 to £49,999	I am flexitarian (I eat meat some of the time)		Suburban	Pl25	Vignette D: Low health x High behavioural expression	1	They don't care about looking after there animals properly	No		1	1	1	1	Bring a vet in and check the animals health	8	9	Minimising health issues	1	9	9	9	Farm 2	Farm 3	I grew up on a livestock farm
11349405868	White	Male	1990	30	26-30	Other (please specify)	BTEC	Less than £20,000	Meat is a regular part of my diet		Suburban	0	Vignette B: High Health x High behavioural expression	10	The farmer seems to be catering to all aspects of the animals' well-being, both physical and mental. They are kept happy, pain free and are able to roam and eat freely so it is difficult to see how this could be improved upon.	Yes	Typical livestock (cows/pigs etc)	10	10	10	10	As mentioned previously, it is difficult to see how the well-being of the animals on this farm could be improved any further.	10	9	Minimising health issues	3	7	6	3	Farm 2	Farm 3	I have no experience with farm animals or livestock farms
11349405817	White	Female	1975	45	40-49	Post-graduate Degree		Less than £20,000	Meat is a regular part of my diet		Suburban	tr1	Vignette A: High health x Low Behavioural Expression	6	ignores that reducing stress is best done by allowing natural behaviors	No		8	5	6	7	sometimes it only takes minimal changes to allow stress reduction.	9	7	Minimising health issues	7	4	6	4	Farm 2	Farm 4	I have worked on a livestock farm
11349405733	White	Female	1971	49	40-49	Secondary		£20,000 to £34,999	Meat is a regular part of my diet		Semi-rural (e.g. village, slightly rural area)	PO12	Vignette C: Low Health x Low Behavioural expression	5	the animal is left to heal by itself so may be unwell	Yes	chicken	5	6	5	6	help the animals when they are unwell	10	8	Minimising health issues	2	9	9	6	Farm 2	Farm 3	I have no experience with farm animals or livestock farms
11349405566	White	Female	1993	27	26-30	Undergraduate Degree		£20,000 to £34,999	Meat is a regular part of my diet		Suburban	NR6	Vignette A: High health x Low Behavioural Expression	9	I felt that this farmer genuinely cares about his livestock	Yes	Perhaps a free roaming cattle farm	9	9	10	10	Nothing, its sounds like he is doing a good job	9	10	Minimising health issues	7	10	2	5	Farm 2	Farm 3	I have relatives or friends who are livestock farmers
11349405350	White	Female	1989	31	31-39	Other (please specify)	College diploma	£20,000 to £34,999	Meat is a regular part of my diet		Urban (e.g. city, large town)	0	Vignette D: Low health x High behavioural expression	2	If the farmer isn't intervening, there's no way of knowing how serious the issue is. It's also unfair to let the animal suffer when something could be done to accelerate its injury repair time.	Yes	a pig	2	5	4	3	That when injuries etc are identified, a vet is called immediately to provide treatment.	9	8	Minimising health issues	3	10	8	0	Farm 2	Farm 3	I have been to a livestock farm(s) on an educational visit (i.e. on a school trip, to a farm open-day or to an educational farm)
11349405126	White	Female	1970	50	50-59	Other (please specify)	Chartered accountancy	£20,000 to £34,999	I am flexitarian (I eat meat some of the time)		Suburban	KT17	Vignette B: High Health x High behavioural expression	10	It would appear that they are being cared for in a non-stressful manner. That they are being treated humanely. That they get access to the outside fresh air and they are not being pumped full of hormones and chemicals to enhance the meat / milk production. However, some of that is my assumption rather than fact, based on what I have read.	Yes	Cow	8	8	9	9	Hard to say without reading more. It does not say how long the animals are kept before slaughter or milking etc. Perhaps it would be good to know the size of the farm - is it small and compact rather than huge and rambling.	9	9	Minimising health issues	5	9	5	4	Farm 2	Farm 3	I have been to a livestock farm(s) on an educational visit (i.e. on a school trip, to a farm open-day or to an educational farm)
11349404833	White	Female	1980	40	40-49	Secondary		£20,000 to £34,999	Meat is a regular part of my diet		Suburban	EX13	Vignette B: High Health x High behavioural expression	9	As the animals are not neglected and are free and happy	Yes	Cow	9	10	9	9	Nothing	9	9	Promoting the expression of natural behaviours	1	8	6	0	Farm 2	Farm 4	I have no experience with farm animals or livestock farms
11349404826	White	Male	1970	50	50-59	Undergraduate Degree		Less than £20,000	Meat is a regular part of my diet		Urban (e.g. city, large town)	da7	Vignette A: High health x Low Behavioural Expression	8	The farmer aims to keep the animals stress and pain free and also to treat diseases in the animals.	Yes	cows	9	5	9	7	Maybe, promote natural behaviour for the animals.	10	7	Minimising health issues	4	7	5	4	Farm 2	Farm 3	I have no experience with farm animals or livestock farms
11349404804	White	Female	1979	41	40-49	Secondary		£35,000 to £49,999	Meat is a regular part of my diet		Semi-rural (e.g. village, slightly rural area)	Bd17	Vignette B: High Health x High behavioural expression	9	The farmers explanation seems a caring one	Yes	Cow	9	9	10	9		9	9	Minimising health issues	4	3	5	4	Farm 2	Farm 4	I have no experience with farm animals or livestock farms
11349404757	White	Female	1981	39	31-39	Secondary		Less than £20,000	Meat is a regular part of my diet		Suburban	Ne63	Vignette B: High Health x High behavioural expression	7	The animals being allowed to roam allows natural behaviour and I feel this is important for all animals.	Yes	Cattle and poultry	5	6	5	6		10	10	Minimising health issues	5	10	10	3	Farm 2	Farm 1	I have been to a livestock farm(s) on an educational visit (i.e. on a school trip, to a farm open-day or to an educational farm)
11349404650	White	Female	1963	57	50-59	Undergraduate Degree		£35,000 to £49,999	I am flexitarian (I eat meat some of the time)		Semi-rural (e.g. village, slightly rural area)	SA70	Vignette C: Low Health x Low Behavioural expression	7	It sounds like the farmer keeps an eye on his livestock and therefore shows responsibility for overall well-being of the animals.	Yes	Sheep	8	8	8	7	The farmer works in collaboration with a vet to protect the animals where necessary.	10	10	Minimising health issues	5	6	2	7	Farm 4	Farm 1	I have relatives or friends who are livestock farmers
11349404610	White	Male	1981	39	31-39	Undergraduate Degree		£20,000 to £34,999	Meat is a regular part of my diet		Urban (e.g. city, large town)	ST1	Vignette C: Low Health x Low Behavioural expression	2	Sometimes intervention is needed to stop the animal suffering where its not necessary.	Yes	Pig	1	1	1	1	Awareness of animal health	9	5	Minimising health issues	1	7	7	2	Farm 2	Farm 3	I have been to a livestock farm(s) on an educational visit (i.e. on a school trip, to a farm open-day or to an educational farm)
11349404577	White	Male	1956	64	60-69	Secondary		£20,000 to £34,999	I am flexitarian (I eat meat some of the time)		Suburban	Ts10	Vignette C: Low Health x Low Behavioural expression	5	Whilst letting the animals have a certain amount of freedom, the farmer is not looking after their welfare.	No		5	7	3	5	Sorting out any injuries and illness to prevent animals suffering.	10	8	Minimising health issues	5	7	5	5	Farm 2	Farm 3	I have no experience with farm animals or livestock farms
11349404404	White	Female	1984	36	31-39	Undergraduate Degree		£50,000 to £74,999	I am vegan		Urban (e.g. city, large town)	BN2	Vignette D: Low health x High behavioural expression	5	It's positive that the animals have a degree of freedom to engage in natural behaviours but any injury should be attended to rather than leaving an animal to be in pain.	Yes	Sheep	1	7	5	5	Animals would get veterinary attention when unwell or injured.	10	10	Minimising health issues	1	10	10	1	Farm 2	Farm 3	I have relatives or friends who are livestock farmers
11349404396	White	Female	1990	30	26-30	Undergraduate Degree		Less than £20,000	Meat is a regular part of my diet		Suburban	CF15	Vignette A: High health x Low Behavioural Expression	8	It sounds like they are being well looked after, but I think the farmer should double check they have what they need in order to exhibit natural behaviours, he shouldn't just assume.	No		10	8	8	8	Make sure they have what they need to exhibit natural behaviours	10	10	Minimising health issues	4	10	5	3	Farm 2	Farm 3	I have no experience with farm animals or livestock farms
11349404359	White	Male	1986	34	31-39	Post-graduate Degree		£35,000 to £49,999	I am flexitarian (I eat meat some of the time)		Urban (e.g. city, large town)	EH6	Vignette D: Low health x High behavioural expression	2	Because the animals are left to look after themselves	No		5	5	3	2	Increase the amount of vet attention they receive	8	8	Minimising health issues	2	9	9	5	Farm 2	Farm 3	I have relatives or friends who are livestock farmers
11349404350	White	Female	1968	52	50-59	Secondary		£50,000 to £74,999	I am flexitarian (I eat meat some of the time)		Suburban	ls15	Vignette D: Low health x High behavioural expression	5	if the animal has a sore it should be looked at	Yes	sheep	6	8	8	8		9	10	Promoting the expression of natural behaviours	2	9	6	3	Farm 2	Farm 3	I have relatives or friends who are livestock farmers
11349404263	White	Female	1983	37	31-39	Other (please specify)	Masters Degree	£50,000 to £74,999	I am flexitarian (I eat meat some of the time)		Semi-rural (e.g. village, slightly rural area)	FY5	Vignette A: High health x Low Behavioural Expression	6	Whilst keeping the animals in physical fitness, it does not describe the wellbeing of the animals e.g not being overcrowded or living in confined spaces etc.	No		9	3	5	5	More focus on the wellbeing of the animals in addition to the physical wellness	10	10	Promoting the expression of natural behaviours	0	10	9	1	Farm 2	Farm 3	I have been to a livestock farm(s) on an educational visit (i.e. on a school trip, to a farm open-day or to an educational farm)
11349404261	White	Female	1982	38	31-39	Undergraduate Degree		£20,000 to £34,999	Meat is a regular part of my diet		Suburban	CH5	Vignette C: Low Health x Low Behavioural expression	2	If the animal is in pain, no interference could lead to a more serious condition and cause the animal suffering and ill-health	Yes	cow	2	2	4	3	Would like regular checkups for the animal,	2	5	Promoting the expression of natural behaviours	2	9	3	3	Farm 2	Farm 3	I grew up on a livestock farm
11349404259	White	Female	1967	53	50-59	Secondary		Less than £20,000	I am flexitarian (I eat meat some of the time)		Semi-rural (e.g. village, slightly rural area)	PO37	Vignette C: Low Health x Low Behavioural expression	1	Because if there animal has a sore leg or other injury, it should be treated.	Yes	Cattle or sheep	5	7	5	5	I would encourage natural behaviours by ensuring there are stimulations to make sure they get all nature can provide to encourage them to move around the field, interact with other animals, have different terrain to help with hoof care, make sure there is plenty of shelter (natural or other) and ensure they get vet treatment as and when needed.	10	10	Minimising health issues	2	10	10	0	Farm 2	Farm 3	I have worked on a livestock farm
11349404211	White	Female	1990	30	26-30	Post-graduate Degree		£50,000 to £74,999	I am flexitarian (I eat meat some of the time)		Suburban	rg14	Vignette C: Low Health x Low Behavioural expression	7	Farmer sounds like he's looking after the animals and is concerned for there welfare	No		7	5	4	5		7	10	Promoting the expression of natural behaviours	0	10	8	0	Farm 2	Farm 3	I have been to a livestock farm(s) on an educational visit (i.e. on a school trip, to a farm open-day or to an educational farm)
11349404127	White	Male	1990	30	26-30	Post-graduate Degree		£50,000 to £74,999	Meat is a regular part of my diet		Semi-rural (e.g. village, slightly rural area)	kw17	Vignette D: Low health x High behavioural expression	7	the animals are given free choice of where they go and not confined to small enclosures with lots of other animals. The part about leaving injured animals to heal themselves lowered the rating.	No		7	8	8	8	Give injured animals care when they need it and dont leave them in pain to heal themselves.	9	9	Promoting the expression of natural behaviours	5	8	6	4	Farm 2	Farm 3	I have been to a livestock farm(s) on an educational visit (i.e. on a school trip, to a farm open-day or to an educational farm)
11349404003	White	Male	1993	27	26-30	Secondary		£50,000 to £74,999	Meat is a regular part of my diet		Urban (e.g. city, large town)	BH15	Vignette A: High health x Low Behavioural Expression	10	Because the farmer wants his livestock to be as healthy/comfortable as possible which letting them keep their natural instinct	Yes	Cow	10	10	10	10		10	10	Promoting the expression of natural behaviours	0	10	5	0	Farm 2	Farm 3	I have been to a livestock farm(s) on an educational visit (i.e. on a school trip, to a farm open-day or to an educational farm)
11349403863	White	Female	1967	53	50-59	Undergraduate Degree		£35,000 to £49,999	Meat is a regular part of my diet		Urban (e.g. city, large town)	DN32	Vignette C: Low Health x Low Behavioural expression	3	The farmer should ensure the animals foot is taken care of to prevent suffering	Yes	Cow	4	7	6	5		8	10	Minimising health issues	3	8	2	6	Farm 2	Farm 3	I have been to a livestock farm(s) on an educational visit (i.e. on a school trip, to a farm open-day or to an educational farm)
11349403860	White	Female	1984	36	31-39	Post-graduate Degree		Less than £20,000	I am flexitarian (I eat meat some of the time)		Urban (e.g. city, large town)	YO30	Vignette A: High health x Low Behavioural Expression	7	While the farmer doesn't seem interested in providing extra well-being activities to animals, the fact that they worry about keeping them safe from stress and injury seems well above the normal industry standards, which seem to opt for torture-like treatments for animals.	Yes	it sounds like a small scale farm, perhaps family-led	8	5	7	7		10	7	Minimising health issues	2	10	6	0	Farm 2	Farm 3	I have relatives or friends who are livestock farmers
11349403852	White	Male	1989	31	31-39	Post-graduate Degree		£50,000 to £74,999	Meat is a regular part of my diet		Semi-rural (e.g. village, slightly rural area)	S66	Vignette D: Low health x High behavioural expression	8	Animals in, predominantly, there natural habitat eating from the land should be the preferred way for them to live, like they do in the wild.	Yes	Chicken	9	8	9	8	I wouldn't change anything.	8	7	Promoting the expression of natural behaviours	4	3	2	2	Farm 4	Farm 3	I have no experience with farm animals or livestock farms
11349403388	White	Female	1995	25	18-25	Undergraduate Degree		Less than £20,000	I am vegetarian		Suburban	cf2	Vignette A: High health x Low Behavioural Expression	7	Because they obviously prioritise health, and specify that this includes factors such as stress (so I assume this means it is not a 'factory farming' type of situation, as this would presumably induce stress	No		8	5	6	6	Addition to allowance of natural behavioural expression	9	2	Minimising health issues	6	4	6	6	Farm 2	Farm 3	Other (please specify)	When I was younger I had a friend who lived on a livestock farm (but their family have since left the farm)
11349403351	White	Female	1985	35	31-39	Post-graduate Degree		£20,000 to £34,999	Meat is a regular part of my diet		Semi-rural (e.g. village, slightly rural area)	DH9	Vignette C: Low Health x Low Behavioural expression	1	The animals well being isnt cared for.	Yes	Cow	0	1	0	0	The farmer needs to take better care of his animals both physically and mentally	10	10	Minimising health issues	5	9	7	5	Farm 2	Farm 3	I have been to a livestock farm(s) on an educational visit (i.e. on a school trip, to a farm open-day or to an educational farm)
11349403298	White	Male	1973	47	40-49	Secondary		Less than £20,000	I am flexitarian (I eat meat some of the time)		Urban (e.g. city, large town)	Wa7	Vignette B: High Health x High behavioural expression	9	The animals welfare is bring take into account	Yes		8	10	9	10	Nothing	8	9	Promoting the expression of natural behaviours	3	9	8	0	Farm 2	Farm 3	I have no experience with farm animals or livestock farms
11349403251	White	Male	1983	37	31-39	Post-graduate Degree		£35,000 to £49,999	Meat is a regular part of my diet		Urban (e.g. city, large town)	SR8	Vignette D: Low health x High behavioural expression	10	Farmer cares for them and lets them get on. the way nature intended.	No		9	10	10	10	Nothing at all.	10	9	Minimising health issues	5	9	6	5	Farm 4	Farm 1	I have no experience with farm animals or livestock farms
11349403202	White	Male	1969	51	50-59	Secondary		£35,000 to £49,999	Meat is a regular part of my diet		Urban (e.g. city, large town)	EX8	Vignette A: High health x Low Behavioural Expression	2	Because it’s not supporting the behaviour of the animals o	Yes	Battery farm	2	2	2	2	Putting the environment that the animals are in first.Changing it.	10	10	Promoting the expression of natural behaviours	1	10	1	1	Farm 2	Farm 3	I have been to a livestock farm(s) on an educational visit (i.e. on a school trip, to a farm open-day or to an educational farm)
11349403133	White	Female	2000	20	18-25	Secondary		£20,000 to £34,999	Meat is a regular part of my diet		Semi-rural (e.g. village, slightly rural area)	LA5	Vignette D: Low health x High behavioural expression	3	As the farmer leaves them alone if they have a health related problem.	Yes	cow	4	6	5	3	Have the animals be cared for when they are unhealthy	7	7	Minimising health issues	5	10	7	3	Farm 2	Farm 3	I have been to a livestock farm(s) on an educational visit (i.e. on a school trip, to a farm open-day or to an educational farm)
11349403096	White	Female	1984	36	31-39	Post-graduate Degree		£50,000 to £74,999	Meat is a regular part of my diet		Suburban	OX5	Vignette D: Low health x High behavioural expression	3	animals living in artificial conditions (farm) need help from owners	No		2	5	4	5	vet support	7	7	Minimising health issues	0	10	3	5	Farm 2	Farm 3	I have no experience with farm animals or livestock farms
11349403019	White	Male	1979	41	40-49	Undergraduate Degree		£50,000 to £74,999	I am flexitarian (I eat meat some of the time)		Urban (e.g. city, large town)	SE25	Vignette A: High health x Low Behavioural Expression	4	While the animals are injury free and healthy to not score zero, the inference that they won't talk about it anymore suggests they are treated not well.	Yes	Pigs	8	2	8	5	More transparency about how the animals kept.	7	8	Promoting the expression of natural behaviours	3	8	1	0	Farm 2	Farm 1	I have no experience with farm animals or livestock farms
11349402831	White	Female	1988	32	31-39	Undergraduate Degree		£35,000 to £49,999	I am vegetarian		Urban (e.g. city, large town)	SE20	Vignette A: High health x Low Behavioural Expression	3	They are saying some of the right things around physical health. They claim to want their animals to be stress free, but natural behaviours are the best way to reduce stress so not sure if that is a genuine aim.	No		5	2	4	6	More emphasis on natural stress reduction through natural behaviours	7	8	Promoting the expression of natural behaviours	1	8	7	1	Farm 2	Farm 3	I have no experience with farm animals or livestock farms
11349402697	White	Male	1955	65	60-69	Secondary		Less than £20,000	Meat is a regular part of my diet		Semi-rural (e.g. village, slightly rural area)	0	Vignette C: Low Health x Low Behavioural expression	4	The statement above, as I understand it, seems to contradict itself. There will be times where intervention is necessary for a sick animal but then to say he doesn't need to do anything specific to encourage natural behaviour is wrong, farms are not a natural environment for most animals.	Yes	Cattle	5	3	5	4	Provide the animals with space and facilities to enable them to follow their natural instincts	10	10	Promoting the expression of natural behaviours	8	8	8	3	Farm 2	Farm 3	I have no experience with farm animals or livestock farms
11349402568	White	Male	1985	35	31-39	Other (please specify)	College - A Levels	£35,000 to £49,999	I am flexitarian (I eat meat some of the time)		Suburban	b98	Vignette D: Low health x High behavioural expression	9	Because it sounded a reasonable level of looking after the animals given the freedom they have on the farm. A minor issue such as a sore foot which can occur naturally and can heal by itself within a reasonable time seems fairly natural, however I would expect if it started to develop into something more serious for the farmer to intervene.	Yes	sheep	9	10	8	8		9	9	Promoting the expression of natural behaviours	3	10	9	2	Farm 2	Farm 1	I have relatives or friends who are livestock farmers
11349402551	White	Male	1996	24	18-25	Undergraduate Degree		£75,000 to £99,999	Meat is a regular part of my diet		Urban (e.g. city, large town)	SW9	Vignette D: Low health x High behavioural expression	8	The animals have the option to roam and interact similarly to how they would in the wild. The animals are also left to look after themselves without intervention.	No		7	7	5	5	I would not change anything about this farm	7	5	Minimising health issues	3	8	6	4	Farm 2	Farm 3	I have no experience with farm animals or livestock farms
11349402502	White	Female	1966	54	50-59	Undergraduate Degree		Less than £20,000	I am flexitarian (I eat meat some of the time)		Semi-rural (e.g. village, slightly rural area)	SK23	Vignette B: High Health x High behavioural expression	8	The animals seem to be well fed and free to roam	No		8	5	5	8		9	7	Minimising health issues	5	7	4	6	Farm 2	Farm 3	I have relatives or friends who are livestock farmers
11349402454	White	Male	1987	33	31-39	Undergraduate Degree		£20,000 to £34,999	Meat is a regular part of my diet		Suburban	BT28	Vignette B: High Health x High behavioural expression	9	The animals are stress-free pain-free and injury-free, they have the ability to move around.	Yes	cow	10	9	9	10	nothing	10	8	Promoting the expression of natural behaviours	3	9	7	0	Farm 2	Farm 3	I have relatives or friends who are livestock farmers
11349402373	White	Male	1995	25	18-25	Undergraduate Degree		Over £100,000	Meat is a regular part of my diet		Rural	DL15	Vignette C: Low Health x Low Behavioural expression	2	lack of medical intervention	No		2	3	4	4		8	8	Promoting the expression of natural behaviours	2	8	8	1	Farm 2	Farm 3	I have been to a livestock farm(s) on an educational visit (i.e. on a school trip, to a farm open-day or to an educational farm)
11349402342	White	Female	1993	27	26-30	Undergraduate Degree		Over £100,000	I am vegan		Urban (e.g. city, large town)	EH7	Vignette D: Low health x High behavioural expression	8	I think the animals on this farm are able to express their behaviours well and it doesn't sound like they are restricted to a small place with timed eating and forced interaction. However, it does depend on the level of injury for animals so I think some intervention should be done if necessary.	Yes	shepp	8	10	7	9	Veterinary intervention if necessary. If it were cows I think the technology for them to come in and milk themselves would also be beneficial for the animals.	9	9	Minimising health issues	3	10	5	5	Farm 2	Farm 3	I have relatives or friends who are livestock farmers
11349402303	White	Male	1985	35	31-39	Secondary		£35,000 to £49,999	Meat is a regular part of my diet		Semi-rural (e.g. village, slightly rural area)	sg9	Vignette B: High Health x High behavioural expression	10	The chance to behave naturally and roam their environment freely equals a less stressed animal. Low stress should create a better sense of well being and health	Yes	cow	8	8	9	8	Freedom to eat as and when desired	10	10	Promoting the expression of natural behaviours	6	6	6	3	Farm 4	Farm 1	I have no experience with farm animals or livestock farms
11349402224	White	Female	1987	33	31-39	Undergraduate Degree		£35,000 to £49,999	Meat is a regular part of my diet		Semi-rural (e.g. village, slightly rural area)	PE13	Vignette D: Low health x High behavioural expression	5	Because if it has a sore foot it needs checking	No		6	7	6	6	Checking to see if theres an underlying problem with the foot	10	7	Minimising health issues	8	10	9	3	Farm 2	Farm 3	I have no experience with farm animals or livestock farms
11349402212	White	Male	1976	44	40-49	Undergraduate Degree		Over £100,000	Meat is a regular part of my diet		Semi-rural (e.g. village, slightly rural area)	CM1	Vignette D: Low health x High behavioural expression	5	Animals appear to be left to their own devices which may or may not be in their best interests.	No		5	5	5	5	More intervention for the health and wellbeing of the animals.	9	9	Promoting the expression of natural behaviours	9	9	7	2	Farm 2	Farm 3	I have no experience with farm animals or livestock farms
11349402146	White	Male	1982	38	31-39	Other (please specify)	Vocational qualification	£35,000 to £49,999	Meat is a regular part of my diet		Suburban	TR11	Vignette A: High health x Low Behavioural Expression	7	Seems to take care of animals but there could be room for improvement	Yes	Cows	9	7	8	9		10	9	Minimising health issues	2	8	7	5	Farm 2	Farm 3	I have relatives or friends who are livestock farmers
11349402075	White	Male	1988	32	31-39	Post-graduate Degree		£20,000 to £34,999	I am flexitarian (I eat meat some of the time)		Urban (e.g. city, large town)	E1	Vignette A: High health x Low Behavioural Expression	5	I think natural behavioural expression should be supported more to improve animals well-being	No		8	5	7	7	Increase the support for natural behavioural expression	10	10	Minimising health issues	5	8	5	5	Farm 2	Farm 3	I have relatives or friends who are livestock farmers
11349401828	White	Female	1957	63	60-69	Secondary		Less than £20,000	Meat is a regular part of my diet		Suburban	sk15	Vignette C: Low Health x Low Behavioural expression	4	i would hope farmers take care of their animals in time of need	No		5	6	6	5	ensure checks were made on the health of the animals regularly	8	8	Minimising health issues	5	7	6	4	Farm 2	Farm 3	I have no experience with farm animals or livestock farms
11349401811	White	Male	1964	56	50-59	Undergraduate Degree		£75,000 to £99,999	I am flexitarian (I eat meat some of the time)		Urban (e.g. city, large town)	RM1	Vignette D: Low health x High behavioural expression	1	Disregarding health issues.	Yes	Cattle	5	5	5	5	More attentive to health issues.	8	8	Minimising health issues	7	8	8	5	Farm 2	Farm 3	I have no experience with farm animals or livestock farms
11349401741	White	Male	1973	47	40-49	Undergraduate Degree		£50,000 to £74,999	Meat is a regular part of my diet		Suburban	HD3	Vignette C: Low Health x Low Behavioural expression	5	I can understand the farmer's intentions - after all, nature usually makes the right natural choices. However, there is also an aspect of compassion that we possess and so I scored it average.	Yes	Horse	6	6	7	5	I'd suggest that there still needs to be a level of intervention so that animal with illnesses receive treatment if "allowing nature to take the course" doesn't work.	9	9	Minimising health issues	5	8	7	2	Farm 2	Farm 3	I have no experience with farm animals or livestock farms
11349401578	White	Female	1989	31	31-39	Undergraduate Degree		£75,000 to £99,999	I am flexitarian (I eat meat some of the time)		Suburban	N12	Vignette B: High Health x High behavioural expression	5	unable to rate the actual well being of the animals as there is no evidence to suggest either way, the farmer just states he would like healthy animals not whether his animals are healthy.	Yes	clean, free range etc	6	6	6	7		8	10	Promoting the expression of natural behaviours	3	2	3	7	Farm 2	Farm 3	I have no experience with farm animals or livestock farms
11349401165	White	Female	1981	39	31-39	Undergraduate Degree		£20,000 to £34,999	I am vegetarian		Suburban	TS14	Vignette D: Low health x High behavioural expression	5	The animals have some freedom and in a more natural place than some but their health is not very well cared for	Yes	Sheep	3	8	6	6	That they look after injuries better	9	9	Promoting the expression of natural behaviours	1	10	9	2	Farm 2	Farm 3	I have no experience with farm animals or livestock farms
11349401107	White	Male	1984	36	31-39	Undergraduate Degree		£20,000 to £34,999	Meat is a regular part of my diet		Urban (e.g. city, large town)	NE9 6YX	Vignette C: Low Health x Low Behavioural expression	5	I believe more care could be taken but that there are also likely worse scenarios than this one	No		5	7	6	3		10	8	Promoting the expression of natural behaviours	8	9	8	5	Farm 2	Farm 3	I have been to a livestock farm(s) on an educational visit (i.e. on a school trip, to a farm open-day or to an educational farm)
11349401051	White	Female	2001	19	18-25	Secondary		£35,000 to £49,999	Meat is a regular part of my diet		Suburban	GU31	Vignette C: Low Health x Low Behavioural expression	0	The animals are expected to look after themselves and medical treatment isn’t given to them when it may be necessary	Yes	Cows	0	0	2	1		10	10	Minimising health issues	1	10	4	0	Farm 2	Farm 3	I have been to a livestock farm(s) on an educational visit (i.e. on a school trip, to a farm open-day or to an educational farm)
11349401030	White	Female	1990	30	26-30	Post-graduate Degree		Less than £20,000	I am flexitarian (I eat meat some of the time)		Urban (e.g. city, large town)	N16	Vignette D: Low health x High behavioural expression	5	I felt that the natural behaviours were being protected, but the health aspect was slightly less, so I put the rating in the middle	Yes	Cow	5	6	6	6	Better healthcare	9	7	Minimising health issues	0	10	8	0	Farm 2	Farm 3	I have relatives or friends who are livestock farmers
11349400993	White	Male	1993	27	26-30	Undergraduate Degree		£20,000 to £34,999	Meat is a regular part of my diet		Urban (e.g. city, large town)	sl1	Vignette C: Low Health x Low Behavioural expression	6	Farmer is willing to let nature take its course however not willing to maintain or improve the natural behavior of the animals within their care.	Yes	Sheep or Cow	6	7	8	5	Have the farmer help more with natural behavior such as free roaming or free ranging.	10	9	Promoting the expression of natural behaviours	6	10	7	4	Farm 2	Farm 3	I have been to a livestock farm(s) on an educational visit (i.e. on a school trip, to a farm open-day or to an educational farm)
11349400862	White	Female	1979	41	40-49	Secondary		£35,000 to £49,999	I am pescatarian (I eat fist but not meat)		Suburban	CT10	Vignette D: Low health x High behavioural expression	7	Because the animals live as they would naturally.	Yes	Cow	6	8	8	7	Making sure the animals are never in pain.	7	9	Promoting the expression of natural behaviours	4	9	6	3	Farm 2	Farm 3	I have been to a livestock farm(s) on an educational visit (i.e. on a school trip, to a farm open-day or to an educational farm)
11349400601	White	Female	1984	36	31-39	Undergraduate Degree		Less than £20,000	I am flexitarian (I eat meat some of the time)		Semi-rural (e.g. village, slightly rural area)	CF37	Vignette D: Low health x High behavioural expression	8	The animals are watched over as the farmer is aware when one has a small injury but are also left to roam freely which gives them freedom & quality of life.	Yes	Sheep	8	8	8	7	That the farmer would help the animals if injured.	9	10	Promoting the expression of natural behaviours	2	8	7	1	Farm 2	Farm 3	I have relatives or friends who are livestock farmers
11349400355	White	Male	1998	22	18-25	Secondary		Less than £20,000	Meat is a regular part of my diet		Urban (e.g. city, large town)	ab24	Vignette C: Low Health x Low Behavioural expression	5	If the farmer does not care about a small thing such as a sore foot, it is likely that he will ignore other more serious conditions	No		4	4	5	5	make it more animal friendly	10	10	Promoting the expression of natural behaviours	4	10	10	0	Farm 2	Farm 3	I have relatives or friends who are livestock farmers
11349400306	White	Male	1992	28	26-30	Undergraduate Degree		£20,000 to £34,999	Meat is a regular part of my diet		Semi-rural (e.g. village, slightly rural area)	OX33	Vignette D: Low health x High behavioural expression	1	In my opinion, it is the livestock farmer's responsibility to maintain the well being of his animals through utilising a local vet when an animal is injured or sick.	No		1	3	3	2	To encourage the livestock farmer to budget for a vet.	10	7	Minimising health issues	1	9	9	3	Farm 2	Farm 4	I have been to a livestock farm(s) on an educational visit (i.e. on a school trip, to a farm open-day or to an educational farm)
11349400095	White	Female	1981	39	31-39	Secondary		£20,000 to £34,999	Meat is a regular part of my diet		Urban (e.g. city, large town)	Ln1	Vignette D: Low health x High behavioural expression	4	If the Animal has a health problem they are being left to it and not helped	No		3	3	3	3	Look after animal well being	9	7	Minimising health issues	1	9	9	1	Farm 2	Farm 3	I have no experience with farm animals or livestock farms
11349399996	White	Male	1997	23	18-25	Undergraduate Degree		Less than £20,000	Meat is a regular part of my diet		Urban (e.g. city, large town)	L15	Vignette A: High health x Low Behavioural Expression	8	Animals will be allowed to free roam (by the sounds of the paragraph) so will be much happier than caged. However nothing is mentioned about their diet which is the reason the score is only 8.	Yes	Cows	9	9	9	9	Maybe include details of diet and any antibiotics or supplements given to the animals.	10	7	Minimising health issues	6	8	6	2	Farm 2	Farm 3	I have been to a livestock farm(s) on an educational visit (i.e. on a school trip, to a farm open-day or to an educational farm)
11349399951	White	Female	1974	46	40-49	Secondary		£35,000 to £49,999	Meat is a regular part of my diet		Suburban	ne27	Vignette C: Low Health x Low Behavioural expression	4	if they are ill the farmer does not intervene which to me is cruel	No		5	5	5	3	i would treat the animals if they were injured	9	5	Minimising health issues	2	8	5	2	Farm 2	Farm 3	I have no experience with farm animals or livestock farms
11349399777	White	Female	2000	20	18-25	Secondary		Prefer not to say	Meat is a regular part of my diet		Semi-rural (e.g. village, slightly rural area)	BT29	Vignette D: Low health x High behavioural expression	7	The animals are allowed to explore where they live. However the owner tries not to intervene medically	Yes	Sheep	6	6	6	4	Intervene medically more often	10	10	Minimising health issues	3	8	10	3	Farm 2	Farm 3	I have no experience with farm animals or livestock farms
11349399662	White	Female	1997	23	18-25	Undergraduate Degree		£50,000 to £74,999	Meat is a regular part of my diet		Semi-rural (e.g. village, slightly rural area)	RH4	Vignette B: High Health x High behavioural expression	8	Well meaning owner	No		7	8	9	8		10	9	Minimising health issues	3	10	10	1	Farm 2	Farm 3	I have been to a livestock farm(s) on an educational visit (i.e. on a school trip, to a farm open-day or to an educational farm)
11349399625	White	Male	0	0	0	Secondary		Prefer not to say	Meat is a regular part of my diet		Semi-rural (e.g. village, slightly rural area)	TA1	Vignette D: Low health x High behavioural expression	5	Leaving an animal with an ailment to heal on its own? I'd say the statement isn't specific enough, is it just a sore foot or something more serious. I think if I saw any animal in any sort of distress I would at least investigate it and check the severity of the condition, rather than simply right it off for nature to heal.	Yes	Sheep.	3	5	5	7	Better checks on the livestock to ensure that they are heathy and carrying no underlying injuries.	10	8	Minimising health issues	0	9	6	5	Farm 2	Farm 3	I have no experience with farm animals or livestock farms
11349399593	White	Male	1971	49	40-49	Secondary		£50,000 to £74,999	I am vegan		Urban (e.g. city, large town)	Cv21	Vignette D: Low health x High behavioural expression	7	I feel he is letting the animal s act as they want to	Yes	Pig	7	9	7	7	Let the animal live to a later age	7	10	Promoting the expression of natural behaviours	0	10	10	0	Farm 2	Farm 3	Other (please specify)	I have read in depth on farming and seen a few documentaries
11349399541	White	Female	1986	34	31-39	Undergraduate Degree		Less than £20,000	I am vegetarian		Suburban	KA7	Vignette D: Low health x High behavioural expression	5	Farm animals are not wild animals, they are under the care of the farmer and therefore it is the farms responsibility to ensure every single animal on the farm is healthy and doesn't suffer from any discomfort (such as a sore foot!) On the other hand, I do agree with letting an animal have freedom and do it's own thing rather than being caged in, providing it is in a safe environment and there is…	Yes	Cow	2	7	5	6	Making sure the farmer knows his/her role in relation to the care and safety of their animals.	9	9	Minimising health issues	5	9	8	4	Farm 2	Farm 3	I have relatives or friends who are livestock farmers
11349399296	White	Male	2000	20	18-25	Undergraduate Degree		Prefer not to say	Meat is a regular part of my diet		Semi-rural (e.g. village, slightly rural area)	LA12	Vignette D: Low health x High behavioural expression	4	While I somewhat agree with letting nature take its course at times, I feel like the Farmer sort of has a duty of care for their animals and they shouldn't let that be the case all the time. I'm not saying that they should excessively look after it, but I think in certain situations there needs to be some intervention as the problem could be more serious than the farmer thought.	Yes	A heavier animal, like a cow	5	5	4	3	I'd create some sort of shelter where I can round up all the cows, and be able to check them, either individually or all at once for anything that may look out of the ordinary, I'd also ensure that the field is constantly checked and to make sure that nothing dangerous is present that could harm the livestock.	8	7	Minimising health issues	7	10	9	7	Farm 2	Farm 3	I have relatives or friends who are livestock farmers
11349399200	White	Female	1986	34	31-39	Secondary		£50,000 to £74,999	I am flexitarian (I eat meat some of the time)		Semi-rural (e.g. village, slightly rural area)	TN32	Vignette B: High Health x High behavioural expression	10	Because they care that the animals are happy and not in pain and also let them be themselves and have some freedom to do what they want to do.	Yes	Sheep	10	9	9	9	I don’t think I would change anything.	10	8	Minimising health issues	2	8	7	2	Farm 2	Farm 3	I have no experience with farm animals or livestock farms
11349399154	White	Female	1980	40	40-49	Undergraduate Degree		£20,000 to £34,999	Meat is a regular part of my diet		Suburban	CT11	Vignette D: Low health x High behavioural expression	8	The owner is giving the animals a natural life with little human intervention. The owner takes into consideration the animals instincts and behaviours.	No		8	9	9	8	I wouldn't. This is exactly how I would want a farm to run. It sounds natural and humane	5	9	Promoting the expression of natural behaviours	8	8	8	1	Farm 2	Farm 3	I have been to a livestock farm(s) on an educational visit (i.e. on a school trip, to a farm open-day or to an educational farm)
11349399044	White	Male	1977	43	40-49	Secondary		Less than £20,000	Meat is a regular part of my diet		Suburban	sL1	Vignette D: Low health x High behavioural expression	7	because they are being allowed to live as nstural life as possible they are not forced into anything they dont want to	No		6	7	8	7	nothing	7	9	Promoting the expression of natural behaviours	8	8	7	7	Farm 4	Farm 1	I have no experience with farm animals or livestock farms
11349398990	White	Male	1991	29	26-30	Undergraduate Degree		£50,000 to £74,999	I am vegetarian		Suburban	tf2	Vignette A: High health x Low Behavioural Expression	4	They appear to do the absolute least to care for the animals. Saying they want the best for their animals and doing something to promote it is completely different.	No		5	5	5	5	Increase living space. Improve the standard of their food.	10	10	Promoting the expression of natural behaviours	0	10	8	0	Farm 2	Farm 3	I have no experience with farm animals or livestock farms
11349398879	White	Female	1988	32	31-39	Undergraduate Degree		£75,000 to £99,999	Meat is a regular part of my diet		Urban (e.g. city, large town)	Sw17	Vignette C: Low Health x Low Behavioural expression	2	No intervention for injuries	No		4	2	4	4		6	7	Minimising health issues	7	5	7	5	Farm 2	Farm 3	I have no experience with farm animals or livestock farms
11349398855	White	Female	1997	23	18-25	Secondary		Less than £20,000	I am vegan		Urban (e.g. city, large town)	DE1	Vignette D: Low health x High behavioural expression	5	Although the animals have the freedom to move around and behave as they want, the lack of healthcare that they receive doesn't contribute to higher overall wellbeing.	Yes	Cows	4	5	5	5	I would provide the animals with the necessary healthcare they deserve.	10	10	Promoting the expression of natural behaviours	0	10	7	0	Farm 2	Farm 3	I have been to a livestock farm(s) on an educational visit (i.e. on a school trip, to a farm open-day or to an educational farm)
11349398482	White	Male	1999	21	18-25	Secondary		Less than £20,000	Meat is a regular part of my diet		Urban (e.g. city, large town)	NG7	Vignette C: Low Health x Low Behavioural expression	6	Because while the farmer is intentionally leaving an ailing animal on its own to recover, this would be the reality in the natural behaviours of the animal and a lack of intervention may help the well being of the animal	Yes	A pig	2	7	7	6	Perhaps indicate in what scenario they would intervene, an explanation for doing what they are doing currently	8	4	Minimising health issues	2	10	8	2	Farm 2	Farm 3	I have been to a livestock farm(s) on an educational visit (i.e. on a school trip, to a farm open-day or to an educational farm)
11349398437	White	Female	1994	26	26-30	Undergraduate Degree		£20,000 to £34,999	Meat is a regular part of my diet		Urban (e.g. city, large town)	YO31	Vignette C: Low Health x Low Behavioural expression	7	The farmer would rather nature take it's own course for less threatening issues as to not further disrupt the animals behaviours and feelings.	Yes	Cow	6	8	7	6	Just regular checks on the animals behaviours and wellbeing.	10	9	Promoting the expression of natural behaviours	2	8	8	4	Farm 2	Farm 3	I have been to a livestock farm(s) on an educational visit (i.e. on a school trip, to a farm open-day or to an educational farm)
11349398355	White	Female	1993	27	26-30	Undergraduate Degree		£75,000 to £99,999	Meat is a regular part of my diet		Urban (e.g. city, large town)	N5	Vignette C: Low Health x Low Behavioural expression	2	Because I think it should be necessary to care for animals if they are under human care and are being bred for human consumption. It is also dangerous for the whole health of herds if one animal becomes infected.	No		2	2	5	2	Ensure that the farmer understands when to involve a vet for the health of his animals.	10	5	Minimising health issues	5	7	5	4	Farm 2	Farm 3	I have relatives or friends who are livestock farmers
11349398354	White	Female	1989	31	31-39	Undergraduate Degree		£20,000 to £34,999	I am flexitarian (I eat meat some of the time)		Urban (e.g. city, large town)	DH3	Vignette D: Low health x High behavioural expression	7	As long as the animals are not suffering, I agree that they should be left to do what they want	No		7	9	10	9	The minute any animal shows any sign of pain or discomfort they should be dealt with.	10	10	Minimising health issues	4	10	5	5	Farm 2	Farm 4	I have relatives or friends who are livestock farmers
11349398224	White	Female	1988	32	31-39	Other (please specify)	NVQ 3	Less than £20,000	Meat is a regular part of my diet		Urban (e.g. city, large town)	Cf5	Vignette A: High health x Low Behavioural Expression	3	The farmer wants the animals to be healthy but doesn't seem to actually want to do anything to make this possible.	No		5	5	5	4	To put procedures and policies in place to make sure that the animals health was a top priority.	10	8	Minimising health issues	1	10	5	5	Farm 2	Farm 3	I have been to a livestock farm(s) on an educational visit (i.e. on a school trip, to a farm open-day or to an educational farm)
11349398168	White	Male	1986	34	31-39	Other (please specify)	HND	£35,000 to £49,999	Meat is a regular part of my diet		Suburban	EH12	Vignette B: High Health x High behavioural expression	10	The farmer loves making sure that the animals are stress free, pain free and injury free, as well as allowing them to wander around freely and interact with other animals.	No		10	10	10	10	Honestly, the farm sounds pretty great to me. I may be a little worried if certain animals don't get along together, but otherwise, sounds great.	10	10	Minimising health issues	3	10	10	3	Farm 2	Farm 3	I have been to a livestock farm(s) on an educational visit (i.e. on a school trip, to a farm open-day or to an educational farm)
11349398141	White	Male	1991	29	26-30	Undergraduate Degree		£20,000 to £34,999	Meat is a regular part of my diet		Rural	Sa40	Vignette B: High Health x High behavioural expression	8	The animals probably get looked after well however they've been bred to be farmed so I think giving them a choice of food might be unnecessary. The food an animal chooses might not necessarily be the food that's best for it and the farmer should definitely control how much the animals eat so they don't eat too much.	Yes	Cattle	8	8	6	10	Do what's best for the animals, not necessarily what they want to do	8	5	Minimising health issues	5	7	7	5	Farm 1	Farm 4	I grew up on a livestock farm
11349397602	White	Male	1998	22	18-25	Undergraduate Degree		Less than £20,000	Meat is a regular part of my diet		Urban (e.g. city, large town)	ch1	Vignette D: Low health x High behavioural expression	6	the animals sound like they have freedom and are not in extreme captivity where their sole purpose is money making machines. although i didnt give a higher score as i believe medication and helping animals should also be considered more	Yes	sheep	4	8	7	4	better healthcare for the animals so that the short life they have can still be enjoyable	10	8	Minimising health issues	8	9	4	8	Farm 2	Farm 3	I have been to a livestock farm(s) on an educational visit (i.e. on a school trip, to a farm open-day or to an educational farm)
11349397498	White	Female	1991	29	26-30	Secondary		£20,000 to £34,999	Meat is a regular part of my diet		Semi-rural (e.g. village, slightly rural area)	S80	Vignette A: High health x Low Behavioural Expression	10	It is clear he wants the very best for his animals in term of their upbringing. Ensuring they arnt in pain or ill	No		10	10	10	10	Nothing	10	5	Minimising health issues	8	8	8	0	Farm 2	Farm 3	I have no experience with farm animals or livestock farms
11349397442	White	Male	1998	22	18-25	Undergraduate Degree		£20,000 to £34,999	I am flexitarian (I eat meat some of the time)		Suburban	MK4	Vignette A: High health x Low Behavioural Expression	7	The farmer cares about the well-being of his animals, and makes sure that they die in a peaceful way and do not experience any stress, but he doesn't care about supporting natural behavioral expression.	Yes	Sheep	9	6	8	7	Improve the mental well-being of the animals.	8	5	Minimising health issues	3	8	5	6	Farm 2	Farm 3	I have no experience with farm animals or livestock farms
11349397438	White	Male	1988	32	31-39	Secondary		Less than £20,000	Meat is a regular part of my diet		Suburban	BT28	Vignette D: Low health x High behavioural expression	6	The animals can live naturally, however they aren't given help when injured.	Yes	Cow	6	8	5	7	Help the injured and sore.	9	7	Promoting the expression of natural behaviours	3	8	6	4	Farm 2	Farm 3	I have no experience with farm animals or livestock farms
11349397212	White	Female	1997	23	18-25	Undergraduate Degree		£35,000 to £49,999	Meat is a regular part of my diet		Semi-rural (e.g. village, slightly rural area)	ST5	Vignette A: High health x Low Behavioural Expression	9	Because the farmer cares about the animals being healthy and makes himself aware of any illness to ensure they have the best life	No		10	7	10	8	Encourage natural behaviours to help them have a life that they would have in the wild	10	8	Minimising health issues	9	8	7	4	Farm 2	Farm 3	I have no experience with farm animals or livestock farms
11349397129	White	Male	1998	22	18-25	Secondary		£20,000 to £34,999	I am flexitarian (I eat meat some of the time)		Urban (e.g. city, large town)	CF11	Vignette A: High health x Low Behavioural Expression	8	Without human intervention, animals tend to have live a healthy life, and with the livestock farmer making sure they are stress, injury and pain free, it increases their well-being.	Yes	Cow	9	10	5	8	The livestock farmer exactly does what I would do if I had his job. As we follow the same set of principles, I wouldn't change anything.	9	7	Minimising health issues	10	3	1	8	Farm 1	Farm 4	I have no experience with farm animals or livestock farms
11349396966	White	Male	1970	50	50-59	Post-graduate Degree		£35,000 to £49,999	I am flexitarian (I eat meat some of the time)		Suburban		Vignette C: Low Health x Low Behavioural expression	4	I think if you could do something to ease an animals pain, then you should. This farmer sounds lazy	No		5	6	6	3	Earlier intervention	7	8	Minimising health issues	9	9	8	1	Farm 2	Farm 3	I have been to a livestock farm(s) on an educational visit (i.e. on a school trip, to a farm open-day or to an educational farm)
11349396912	White	Male	1974	46	40-49	Undergraduate Degree		£35,000 to £49,999	Meat is a regular part of my diet		Urban (e.g. city, large town)	Cm6	Vignette A: High health x Low Behavioural Expression	9	The farmer seems to care a lot for the well being of his animals.	Yes		9	9	10	10	Nothing	9	10	Minimising health issues	7	9	5	7
11349396909	White	Female	1991	29	26-30	Undergraduate Degree		Less than £20,000	I am vegetarian		Urban (e.g. city, large town)	0	Vignette C: Low Health x Low Behavioural expression	5	As the animals are on a farm and not in the wild, they should be given the utmost care.	No		5	5	7	5	I would make the farmers more attentive.	10	10	Promoting the expression of natural behaviours	0	10	10	2	Farm 2	Farm 3	I have no experience with farm animals or livestock farms
11349396538	White	Female	1980	40	40-49	Undergraduate Degree		£50,000 to £74,999	Meat is a regular part of my diet		Urban (e.g. city, large town)	ca1	Vignette D: Low health x High behavioural expression	3	Animals are not being treated if they are injured or in discomfort	Yes	Sheep	5	5	6	4	Animals assessed and treated if necessary	8	8	Minimising health issues	3	9	7	3	Farm 2	Farm 3	I have relatives or friends who are livestock farmers
11349396506	White	Male	1973	47	40-49	Other (please specify)	A level	£20,000 to £34,999	I am flexitarian (I eat meat some of the time)		Suburban	np44	Vignette C: Low Health x Low Behavioural expression	2	because i do believe in nature to take its course in most cases but this animal is not wild it is captive he has the responsibility to care for it	Yes	pig	0	0	0	0	the farmer	10	6	Minimising health issues	3	9	5	5	Farm 2	Farm 3	I have relatives or friends who are livestock farmers
11349396427	White	Female	1999	21	18-25	Secondary		Less than £20,000	I am flexitarian (I eat meat some of the time)		Urban (e.g. city, large town)	CF10	Vignette A: High health x Low Behavioural Expression	7	Well-being is not only about health but also about the quality of life. The farmer only considers the first one, without taking into account the other one.	Yes	Either chicken or pig	8	6	4	7	Providing opportunities for the animals to enjoy their life more	10	9	Minimising health issues	3	10	9	2	Farm 2	Farm 3	I have no experience with farm animals or livestock farms
11349396310	White	Female	1971	49	40-49	Secondary		£20,000 to £34,999	Meat is a regular part of my diet		Semi-rural (e.g. village, slightly rural area)	ch7	Vignette D: Low health x High behavioural expression	8	if they were not looked after properly they would not get sold	No		8	8	7	8		9	8	Promoting the expression of natural behaviours	2	8	8	2	Farm 2	Farm 4	I have no experience with farm animals or livestock farms
11349396198	White	Male	1997	23	18-25	Post-graduate Degree		£50,000 to £74,999	Meat is a regular part of my diet		Urban (e.g. city, large town)	Bs1	Vignette B: High Health x High behavioural expression	10	Even though the animals are kept in captivity, they are living their best life by being allowed to be themselves	Yes	Chicken	10	10	10	10	Nothing	10	10	Minimising health issues	6	10	8	4	Farm 2	Farm 3	I have no experience with farm animals or livestock farms
11349396164	White	Female	1986	34	31-39	Undergraduate Degree		£35,000 to £49,999	Meat is a regular part of my diet		Urban (e.g. city, large town)	Ne31	Vignette C: Low Health x Low Behavioural expression	5	The farmer could do more to make the animals comfortable	Yes	Cow	5	7	6	5	Farmer to help animals to get the care they need	8	8	Minimising health issues	5	8	8	5
11349396095	White	Male	1986	34	31-39	Secondary		£20,000 to £34,999	Meat is a regular part of my diet		Urban (e.g. city, large town)	IP2	Vignette D: Low health x High behavioural expression	9	They live a happy life	Yes	Cow	9	10	10	9	Nothing	9	10	Promoting the expression of natural behaviours	5	9	10	1	Farm 4	Farm 3	I have been to a livestock farm(s) on an educational visit (i.e. on a school trip, to a farm open-day or to an educational farm)
11349396033	White	Male	1996	24	18-25	Undergraduate Degree		£20,000 to £34,999	I am flexitarian (I eat meat some of the time)		Semi-rural (e.g. village, slightly rural area)	S65	Vignette A: High health x Low Behavioural Expression	8	These animals sound well kept without being overbearing on their every whim	Yes	Chickens	9	7	9	8	Nothing especially	10	5	Minimising health issues	3	7	3	6	Farm 1	Farm 4	I have relatives or friends who are livestock farmers
11349395949	White	Female	1994	26	26-30	Undergraduate Degree		Less than £20,000	Meat is a regular part of my diet		Semi-rural (e.g. village, slightly rural area)	SA16	Vignette B: High Health x High behavioural expression	9	Because the owner described the animals being allowed to roam free	No		7	7	7	7	That they have a comfortable place to sleep	9	9	Minimising health issues	5	7	6	1	Farm 2	Farm 3	I have relatives or friends who are livestock farmers
11349395845	White	Female	1976	44	40-49	Undergraduate Degree		Prefer not to say	I am flexitarian (I eat meat some of the time)		Suburban	YO12	Vignette C: Low Health x Low Behavioural expression	2	If it is possible to help an animal it should be done. No animal should be in pain or left to heal itself as this approach could make for very sick animals. This approach could mean that infection is spread amongst all animals nearby	No		3	2	3	3	That the animals were regularly checked to find out if healthy	8	8	Promoting the expression of natural behaviours	3	8	2	2	Farm 2	Farm 3	I have no experience with farm animals or livestock farms
11349395830	White	Male	1964	56	50-59	Secondary		£35,000 to £49,999	I am flexitarian (I eat meat some of the time)		Rural	Dn	Vignette D: Low health x High behavioural expression	3	Let them be free to do what they want .but not helping injured animals not good	Yes	Cows	5	5	8	5	Care more for injured animals	10	10	Minimising health issues	10	10	5	2	Farm 2	Farm 3	I have no experience with farm animals or livestock farms
11349395617	White	Female	1998	22	18-25	Other (please specify)	Apprenticeship	£20,000 to £34,999	Meat is a regular part of my diet		Urban (e.g. city, large town)	Cb8	Vignette C: Low Health x Low Behavioural expression	4	As they are not treating injuries the animal may have	No		3	4	3	4	That the animals are looked after more carefully and any injuries are treated and not left to heal alone	7	5	Minimising health issues	3	10	5	3	Farm 2	Farm 3	I have no experience with farm animals or livestock farms
11349395477	White	Male	1985	35	31-39	Secondary		£35,000 to £49,999	Meat is a regular part of my diet		Suburban	wa3
11349395309	White	Male	2000	20	18-25	Secondary		Less than £20,000	Meat is a regular part of my diet		Suburban	LL57	Vignette C: Low Health x Low Behavioural expression	5	Because in some ways it's correct but also need to look after if not independent animals	No		6	2	6	2	Look after them if Ill better	9	7	Minimising health issues	9	6	8	2	Farm 2	Farm 1	I have been to a livestock farm(s) on an educational visit (i.e. on a school trip, to a farm open-day or to an educational farm)
11349395082	White	Female	1985	35	31-39	Undergraduate Degree		£35,000 to £49,999	Meat is a regular part of my diet		Suburban	Mk2	Vignette C: Low Health x Low Behavioural expression	1	As humans, we are able to help the injured animal	Yes	Sheep	1	5	5	2	Continue to let them live naturally most of the time however if we can help, help them.	7	7	Promoting the expression of natural behaviours	3	10	4	0	Farm 2	Farm 1	I have been to a livestock farm(s) on an educational visit (i.e. on a school trip, to a farm open-day or to an educational farm)
11349395079	White	Female	1998	22	18-25	Secondary		Prefer not to say	Prefer not to say		Suburban	wv12	Vignette C: Low Health x Low Behavioural expression	5	n/a	No	n/a	5	5	5	5	m/a	5	5	Promoting the expression of natural behaviours	5	5	5	5	Farm 3	Farm 3	I have no experience with farm animals or livestock farms
11349394657	White	Male	1991	29	26-30	Undergraduate Degree		£50,000 to £74,999	Other (please specify)	I eat Chicken, Beef, Tuna, Salmon, Cod. The rest are vegetables.	Urban (e.g. city, large town)	EN8	Vignette C: Low Health x Low Behavioural expression	1	As the animals live on his farm, it would be his duty to care for their well being. Letting nature take its course isn't a thing as we are part of nature too. Just sounds like a lazy, careless farmer.	Yes	Chickens.	3	3	6	7	The farmer's views. Humans are not above animals or anything else, and should have the same rights. So probably abolish the farm altogether. Find ways to provide whatever nutrition is required for people to survive off vegan diets and get us all moving in that direction pronto. Never going to happen though. The world is too large, our dietary requirements are too varied and people are gluttons. D…	10	10	Promoting the expression of natural behaviours	3	10	10	0	Farm 2	Farm 3	I have been to a livestock farm(s) on an educational visit (i.e. on a school trip, to a farm open-day or to an educational farm)
11349394427	White	Male	1993	27	26-30	Post-graduate Degree		£20,000 to £34,999	Meat is a regular part of my diet		Suburban	l27	Vignette C: Low Health x Low Behavioural expression	4	If animals are ill they are left to potentially suffer in circumstances that may vie detrimental to their health.	No		5	5	6	1	The treatment of the animals if they are ill	9	7	Minimising health issues	3	10	3	4	Farm 2	Farm 3	I have no experience with farm animals or livestock farms
11349394373	White	Female	1994	26	26-30	Undergraduate Degree		£75,000 to £99,999	Meat is a regular part of my diet		Suburban	PO6	Vignette D: Low health x High behavioural expression	7	Because the animals have the opportunity to be as they would in the wild. It’s not full marks because I don’t necessarily think it’s fair to prevent giving the animals help if they hurt as they could get more ill as a result.	Yes	Cow	5	7	3	5	Look after the animals a bit more, give them more options for what they might eat and provide care if the animals are hurt.	8	7	Minimising health issues	3	8	6	2	Farm 2	Farm 3	Other (please specify)	My Grandad used to own a livestock farm which I used to visit when I was younger. I’ve also been on farm open days and had educational visits.
11349394180	White	Female	1989	31	31-39	Post-graduate Degree		£35,000 to £49,999	I am vegetarian		Semi-rural (e.g. village, slightly rural area)	Ex14	Vignette D: Low health x High behavioural expression	3	An element of care should be give e.g a sore foot not ignored	Yes	Cow	4	8	5	4	That health issues weren’t ignored	10	10	Promoting the expression of natural behaviours	0	10	7	0	Farm 2	Farm 1	I grew up on a livestock farm
11349394039	Asian	Female	1996	24	18-25	Secondary		Prefer not to say	I am flexitarian (I eat meat some of the time)		Urban (e.g. city, large town)	BB5	Vignette A: High health x Low Behavioural Expression	8	The animals are given freedom to do what they want	No		8	9	8	8	Nothing else	7	9	Minimising health issues	9	8	4	7	Farm 3	Farm 4	I have no experience with farm animals or livestock farms
11349393803	Asian	Female	1996	24	18-25	Undergraduate Degree		£35,000 to £49,999	Meat is a regular part of my diet		Suburban	GU52	Vignette D: Low health x High behavioural expression	7	I found it rather disconcerting the farmer allows the animal to heal themselves. I guess it depends on the severity of the wound but I would rather the animal be given medicine or intervention. But I like the animals are allowed to freedom of space to naturally explore their surroundings.	Yes	Sheep	4	8	8	7	Give animals medicine and treatment when needed.	7	9	Promoting the expression of natural behaviours	4	6	5	6	Farm 2	Farm 1	I have been to a livestock farm(s) on an educational visit (i.e. on a school trip, to a farm open-day or to an educational farm)
11349393788	White	Female	1998	22	18-25	Secondary		£35,000 to £49,999	Meat is a regular part of my diet		Suburban	Bh9	Vignette C: Low Health x Low Behavioural expression	2	Because the animals aren’t cared for they’re left to themselves	No		4	5	3	2		9	7	Minimising health issues	3	5	3	4	Farm 2	Farm 4	I have no experience with farm animals or livestock farms
11349393783	Asian	Female	1990	30	26-30	Undergraduate Degree		Less than £20,000	Meat is a regular part of my diet		Suburban	LS1	Vignette A: High health x Low Behavioural Expression	8	well being and overall seems to be good and healthy, seems caring towards animals	No		9	9	9	9	more informations on how animals are being healthy, overall and how taken care of	9	9	Minimising health issues	8	8	5	1	Farm 2	Farm 4	I have no experience with farm animals or livestock farms
11349393631	White	Male	1977	43	40-49	Secondary		£20,000 to £34,999	Meat is a regular part of my diet		Semi-rural (e.g. village, slightly rural area)	Ta2	Vignette A: High health x Low Behavioural Expression	8	Because he is Awre of his animals and odveously takes care of them	No		7	7	7	8	That he does show an interest in their behavior	10	10	Minimising health issues	3	8	2	0	Farm 2	Farm 4	I have worked on a livestock farm
11349393583	Other	Female	1994	26	26-30	Undergraduate Degree		Less than £20,000	I am vegan		Urban (e.g. city, large town)	BL3 3AN	Vignette C: Low Health x Low Behavioural expression	1	I do agree with the idea of nature doing its part however I am responsible for the well being of the animals on this farm so if there is an injured animal I will definitely make sure that the animal is being provided with help when needed.	Yes	I was thinking of a cow	5	5	4	4	Intervene when an animal is injured	10	10	Promoting the expression of natural behaviours	2	10	8	4	Farm 2	Farm 3	I have been to a livestock farm(s) on an educational visit (i.e. on a school trip, to a farm open-day or to an educational farm)
11349393520	Asian	Prefer not to say	0	0	0	Prefer not to say		Prefer not to say	Meat is a regular part of my diet		Urban (e.g. city, large town)	0	Vignette A: High health x Low Behavioural Expression	8	as the farm doesn't only take care of the physical well-being of the animals but also the mental well-being	No		8	8	8	8	do something more in supporting the animals natural behavioural expressions	10	7	Promoting the expression of natural behaviours	7	7	7	8	Farm 2	Farm 3	I have relatives or friends who are livestock farmers
11349393505	Mixed	Male	1981	39	31-39	Post-graduate Degree		£20,000 to £34,999	Meat is a regular part of my diet		Suburban	HP21	Vignette B: High Health x High behavioural expression	8	The farmer seems to be genuinely concerned for the well-being of his animals, both in terms of keeping them healthy (free of disease) and allowing them to act in a natural way.	No		8	8	7	8	I'm not sure to be honest, it's difficult to say without knowing more detail about the farm and its animals (e.g. the conditions they live in, the food they get, etc.).	8	8	Minimising health issues	1	10	8	1	Farm 2	Farm 3	I have no experience with farm animals or livestock farms
11349393336	Asian	Female	1996	24	18-25	Undergraduate Degree		Prefer not to say	Meat is a regular part of my diet		Urban (e.g. city, large town)	0	Vignette C: Low Health x Low Behavioural expression	3	I think animals should be looked aftered if they are not well.	No		2	6	7	6	The animals should get help if not well.	7	6	Minimising health issues	8	6	5	5	Farm 2	Farm 4	I have no experience with farm animals or livestock farms
11349393196	Asian	Female	2001	19	18-25	Other (please specify)	a levels	£20,000 to £34,999	Meat is a regular part of my diet		Urban (e.g. city, large town)	sn3	Vignette B: High Health x High behavioural expression	10	The animals have the freedom to roam wherever they like and they are taken care of very well.	Yes	chicken	10	10	10	10		10	10	Minimising health issues	5	8	8	7	Farm 1	Farm 3	I have no experience with farm animals or livestock farms
11349392765	White	Female	2001	19	18-25	Secondary		£50,000 to £74,999	Meat is a regular part of my diet		Urban (e.g. city, large town)	ne1	Vignette C: Low Health x Low Behavioural expression	7	The animals are being treated as if they are in their natural environment, if this harmed the animals and they proved themselves to be dependant on human intervention they would have become extinct many decades ago	Yes	pig	7	8	9	6		7	9	Promoting the expression of natural behaviours	6	7	6	7	Farm 2	Farm 3	I have no experience with farm animals or livestock farms
11349392700	Asian	Female	2001	19	18-25	Secondary		Less than £20,000	I am vegetarian		Suburban	0	Vignette B: High Health x High behavioural expression	8	The farmer shows concern for both the animals' physical and mental well-being	No		8	8	8	8		9	9	Promoting the expression of natural behaviours	3	7	7	4	Farm 2	Farm 3	I have no experience with farm animals or livestock farms
11349392643	Asian	Female	0	0	0	Undergraduate Degree		£20,000 to £34,999	Meat is a regular part of my diet		Urban (e.g. city, large town)	0	Vignette B: High Health x High behavioural expression	10	The farmer is putting the livelihood and wellbeing of his animals first, you can see his intentions are not to boost profits or squeeze his stock into crammed spaces to maximise volume/production.	Yes	Chickens and cows	10	10	8	10	Nothing	9	7	Minimising health issues	3	6	8	6	Farm 2	Farm 3	I have no experience with farm animals or livestock farms
11349392552	White	Male	1994	26	26-30	Undergraduate Degree		£75,000 to £99,999	Meat is a regular part of my diet		Urban (e.g. city, large town)	BL4	Vignette C: Low Health x Low Behavioural expression	5	Because they are no better or worse than any animal in the wild.	Yes	Chicken	5	5	5	5		10	5	Minimising health issues	0	8	6	4	Farm 2	Farm 3	I have no experience with farm animals or livestock farms
11349392528	White	Male	1976	44	40-49	Undergraduate Degree		£35,000 to £49,999	Meat is a regular part of my diet		Semi-rural (e.g. village, slightly rural area)	WS11	Vignette D: Low health x High behavioural expression	10	They heal as nature intended and are allowed to go wherever they please	Yes	Cow	10	10	10	10	Nothing	10	10	Promoting the expression of natural behaviours	8	10	10	5	Farm 4	Farm 1	I have relatives or friends who are livestock farmers
11349392284	Other	Female	1997	23	18-25	Undergraduate Degree		£35,000 to £49,999	I am flexitarian (I eat meat some of the time)		Suburban	0	Vignette D: Low health x High behavioural expression	6	I like the idea of letting nature take its course and letting the animals express their natural behaviours. However, I would still be weary if an animal seems to have an injured foot. I have it checked just in case it is a bigger problem and if it would need extra help to heal. I would also be weary that it does not venture into dangerous areas or near animals that could hurt them.	Yes	Bunny	7	7	7	7	I would encourage them to carry on allowing the animals to have a lot of space to do as they please but I would also encourage for them to be sure that the animals dont need extra help for healing if they are injured or ill and cannot completely leave nature to take its course.	10	9	Minimising health issues	5	10	10	4	Farm 2	Farm 3	I have been to a livestock farm(s) on an educational visit (i.e. on a school trip, to a farm open-day or to an educational farm)
11349392258	White	Female	1995	25	18-25	Undergraduate Degree		£20,000 to £34,999	Meat is a regular part of my diet		Semi-rural (e.g. village, slightly rural area)	pl27	Vignette A: High health x Low Behavioural Expression	8	They are living a healthy life but not to the fullest as a wild animal would.	Yes	Chickens/Cows	9	7	7	9	That they would be allowed to live in a large area, fields possibly. Where they can roam about freely.	9	6	Minimising health issues	7	9	7	8	Farm 4	Farm 3	I have been to a livestock farm(s) on an educational visit (i.e. on a school trip, to a farm open-day or to an educational farm)
11349392085	Other	Female	1999	21	18-25	Secondary		£35,000 to £49,999	I am flexitarian (I eat meat some of the time)		Urban (e.g. city, large town)	0	Vignette C: Low Health x Low Behavioural expression	2	Animal is left to fend for itself an not given adequate medical attention	Yes		3	4	3	1	Give animals timely and adequate medical attention	10	7	Minimising health issues	2	8	5	4	Farm 2	Farm 3	I have been to a livestock farm(s) on an educational visit (i.e. on a school trip, to a farm open-day or to an educational farm)
11349391613	Asian	Female	1983	37	31-39	Undergraduate Degree		£35,000 to £49,999	Meat is a regular part of my diet		Urban (e.g. city, large town)	LU3	Vignette D: Low health x High behavioural expression	5	They are kind of free but an eye should be kept to make sure they are properly looked after including when sick.	Yes	Cow	5	6	7	4	Be given help when sick instead of allowing to get worse	7	6	Minimising health issues	1	9	6	2	Farm 2	Farm 4	I have been to a livestock farm(s) on an educational visit (i.e. on a school trip, to a farm open-day or to an educational farm)
11349391126	Mixed	Male	1999	21	18-25	Undergraduate Degree		Less than £20,000	Meat is a regular part of my diet		Urban (e.g. city, large town)	sw19	Vignette A: High health x Low Behavioural Expression	7	The farmer is concerned for the well being of his animals and wants them to live a healthy life however by not truing to encourage natural behaviours it may result in the animals exhibiting signs of stress.	No		8	6	8	5	That the animals had areas in which to socialise and participate in activities that are good for both their psychical and mental health, this may alter the product yield and the quality of the product for the better	10	10	Minimising health issues	4	10	10	4	Farm 2	Farm 3	Other (please specify)	i owned chickens for a number of years
11349391047	Asian	Female	1998	22	18-25	Other (please specify)	A Levels (sixth form)	Less than £20,000	Meat is a regular part of my diet		Urban (e.g. city, large town)	NE4	Vignette B: High Health x High behavioural expression	10	The animals well being is a priority, they get to wander around if they wish	Yes	Chicken	10	10	7	6	Nothing	10	7	Minimising health issues	5	7	4	6	Farm 2	Farm 3	I have no experience with farm animals or livestock farms
11349390885	White	Female	1983	37	31-39	Undergraduate Degree		£35,000 to £49,999	I am flexitarian (I eat meat some of the time)		Urban (e.g. city, large town)	pl6	Vignette B: High Health x High behavioural expression	5	They are being cared for but they are still in captivity and have limited choices.Their fate is unknown.	No	Pigs and cows	6	4	6	9	I don't know, make it bigger so there is more land to roam	8	10	Promoting the expression of natural behaviours	4	8	5	5	Farm 2	Farm 3	I have been to a livestock farm(s) on an educational visit (i.e. on a school trip, to a farm open-day or to an educational farm)
11349390877	White	Female	1990	30	26-30	Undergraduate Degree		£35,000 to £49,999	I am flexitarian (I eat meat some of the time)		Suburban	NE31	Vignette A: High health x Low Behavioural Expression	8	I feel that there is a good amount of concern and safeguarding of the health of the animals, and that their lives are ensured to be as stress free as possible. However, to think that there is no link between their stress levels and the support given for them to express their natural behaviours seems to be an oversight, and a very naïve way of thinking.	No		10	6	7	8	I would encourage those in charge of the farm to consider putting measures in place o ensure the animals are in environment which supports their own expression of their natural behaviours.	10	9	Minimising health issues	1	10	8	2	Farm 2	Farm 3	I have been to a livestock farm(s) on an educational visit (i.e. on a school trip, to a farm open-day or to an educational farm)
11349390569	White	Female	2001	19	18-25	Secondary		Less than £20,000	Meat is a regular part of my diet		Semi-rural (e.g. village, slightly rural area)	ST9	Vignette B: High Health x High behavioural expression	10	The farmer allows the animals to present their natural behaviours and allows them to graze at their own will. They are also taken care of when it comes to general health as it’s mentioned that they live a stress and pain free life.	Yes	A farm owned by an individual farmer, someone who cares about his animals and doesn’t just view them as produce producing things.	10	9	8	10	Nothing	10	8	Minimising health issues	3	10	6	5	Farm 2	Farm 3	I have been to a livestock farm(s) on an educational visit (i.e. on a school trip, to a farm open-day or to an educational farm)
11349390334	Mixed	Male	1987	33	31-39	Undergraduate Degree		£20,000 to £34,999	I am flexitarian (I eat meat some of the time)		Urban (e.g. city, large town)	e1	Vignette D: Low health x High behavioural expression	7	I think allowing animals to free-roam makes the feel more natural.	Yes	Cow	5	8	7	8	Maybe taking more care of the animals needs.	10	6	Minimising health issues	2	10	4	3	Farm 2	Farm 3	I have been to a livestock farm(s) on an educational visit (i.e. on a school trip, to a farm open-day or to an educational farm)
11349390197	White	Male	1985	35	31-39	Secondary		£50,000 to £74,999	Meat is a regular part of my diet		Suburban	BN7	Vignette A: High health x Low Behavioural Expression	5	It seems to be a good level of animal care without being cruel but not going to any great extent to increase their happiness	No		7	3	5	5	Don't know	10	7	Minimising health issues	6	6	3	5	Farm 2	Farm 3	I have been to a livestock farm(s) on an educational visit (i.e. on a school trip, to a farm open-day or to an educational farm)
11349390168	Asian	Female	1996	24	18-25	Post-graduate Degree		£20,000 to £34,999	I am vegetarian		Urban (e.g. city, large town)	CF10	Vignette D: Low health x High behavioural expression	8	I do not like seeing any animal or person in pain, even if it is a slight cut or mishap I would rather treat it for the animal than see the animal suffer while it heals naturally. I would do the same for any person as well.	No		6	9	9	10	Nothing, it is a personal opinion and belief of how much you should interfere with the animal's life. I am sure a farmer knows better how to look after its animals. I would do things differently but that doesn't mean that anything should be changed as long as the animal is living a good life.	10	10	Minimising health issues	4	7	8	9	Farm 2	Farm 3	I have been to a livestock farm(s) on an educational visit (i.e. on a school trip, to a farm open-day or to an educational farm)
11349390130	White	Female	1988	32	31-39	Post-graduate Degree		£20,000 to £34,999	I am flexitarian (I eat meat some of the time)		Urban (e.g. city, large town)	Bd17	Vignette B: High Health x High behavioural expression	7	They are being cared for and allowed to act naturally.	Yes	Cow	8	8	6	8		8	8	Minimising health issues	5	7	7	1	Farm 2	Farm 4	Other (please specify)	Worked at an agricultural college
11349389948	Mixed	Male	1992	28	26-30	Undergraduate Degree		£20,000 to £34,999	Meat is a regular part of my diet		Urban (e.g. city, large town)	Eh6	Vignette B: High Health x High behavioural expression	8	Based on the above it would appear these animals have a good quality of life, space to roam around freely	No		8	9	8	9	N/a	10	8	Minimising health issues	6	8	6	4	Farm 2	Farm 4	I have been to a livestock farm(s) on an educational visit (i.e. on a school trip, to a farm open-day or to an educational farm)
11349388755	White	Female	1983	37	31-39	Undergraduate Degree		£35,000 to £49,999	Meat is a regular part of my diet		Suburban	Lu3	Vignette B: High Health x High behavioural expression	9	The farmer comes across as caring and allows his animals to live a stress free life, along with preventing them from any injuries and ensuring they are healthy	No		9	9	7	9	Nothing the farm sounds very good	10	10	Minimising health issues	7	8	6	2	Farm 2	Farm 3	I have no experience with farm animals or livestock farms
11349388438	Other	Female	1965	55	50-59	Secondary		£20,000 to £34,999	Meat is a regular part of my diet		Suburban	M26	Vignette C: Low Health x Low Behavioural expression	7	I feel this way because the farmer was not ill treating them but letting things heal in there own time	No		8	8	8	8	Nothing	7	7	Minimising health issues	5	5	2	2	Farm 2	Farm 1	I have no experience with farm animals or livestock farms
11349388402	White	Male	2000	20	18-25	Secondary		£20,000 to £34,999	Meat is a regular part of my diet		Urban (e.g. city, large town)		Vignette A: High health x Low Behavioural Expression	9	They want the animals to be halthy, stress free, pain free and injury free.	Yes	Free range, happy, good quality.	10	6	8	8		10	5	Promoting the expression of natural behaviours	5	1	5	0	Farm 4	Farm 3	I have been to a livestock farm(s) on an educational visit (i.e. on a school trip, to a farm open-day or to an educational farm)
11349388177	White	Male	1992	28	26-30	Post-graduate Degree		£20,000 to £34,999	Meat is a regular part of my diet		Suburban	TN4	Vignette A: High health x Low Behavioural Expression	8	Takes measures to ensure animals are healthy but not specific measures for behaviour	No		8	7	6	7		8	7	Minimising health issues	5	10	7	1	Farm 2	Farm 3	I have been to a livestock farm(s) on an educational visit (i.e. on a school trip, to a farm open-day or to an educational farm)
11349388003	White	Male	1968	52	50-59	Secondary		£75,000 to £99,999	Meat is a regular part of my diet		Urban (e.g. city, large town)	WF16	Vignette A: High health x Low Behavioural Expression	8	Animals looked after but potentially not allowed to express themselves in large open spaces	Yes	Cow	10	8	9	8	Make sure free grazing and pastures were available	10	10	Minimising health issues	4	8	6	3	Farm 2	Farm 3	I have no experience with farm animals or livestock farms
11349387858	White	Female	1998	22	18-25	Undergraduate Degree		£50,000 to £74,999	Meat is a regular part of my diet		Suburban	G77	Vignette A: High health x Low Behavioural Expression	6	Wants to be stress free, pain free and injury free but doesn't fell like they need to do anything specific.	No		7	6	7	8	More pro-active measures to increase wellness	10	10	Minimising health issues	5	8	8	0	Farm 2	Farm 3	I have relatives or friends who are livestock farmers
11349386957	Other	Female	1967	53	50-59	Post-graduate Degree		£20,000 to £34,999	Meat is a regular part of my diet		Suburban	M21	Vignette B: High Health x High behavioural expression	9	It sounds like they are not confined and allowed to be as natural as possible	No		8	8	8	8	Nothing	9	9	Promoting the expression of natural behaviours	8	9	9	2	Farm 2	Farm 3	I grew up on a livestock farm
11349386101	White	Male	1996	24	18-25	Undergraduate Degree		Less than £20,000	I am vegetarian		Urban (e.g. city, large town)	G31	Vignette A: High health x Low Behavioural Expression	6	While the animals are healthy and probably kept in reasonable conditions to keep them healthy (I.e., not in cramped conditions), not much focused is placed on their mental wellbeing other than the bare minimum.	No		8	4	6	7	Put more focuse into wellbeing and natural expression.	8	7	Minimising health issues	2	8	7	2	Farm 2	Farm 3	I have relatives or friends who are livestock farmers
11349385643	Other	Female	1988	32	31-39	Post-graduate Degree		Less than £20,000	I am flexitarian (I eat meat some of the time)		Urban (e.g. city, large town)	E2 8EE	Vignette B: High Health x High behavioural expression	8	Because in some ways it has its freedom to go around eat what it wants sit or lay where it wants	Yes	Cow	8	6	8	8	Nothing	10	10	Promoting the expression of natural behaviours	0	10	7	5	Farm 2	Farm 3	I have relatives or friends who are livestock farmers
11348375790	Asian	Female	1949	71	70-79	Post-graduate Degree		Less than £20,000	I am flexitarian (I eat meat some of the time)		Semi-rural (e.g. village, slightly rural area)	BH22	Vignette A: High health x Low Behavioural Expression	6	I am unaware of the conditions the animals are kept	No		6	6	6	8	Cannot determine as the quality of the farm and conditions are unknown	10	10	Promoting the expression of natural behaviours	8	10	8	6	Farm 2	Farm 3	I have no experience with farm animals or livestock farms
11348035106	Black	Prefer not to say	0	0	0	Prefer not to say		Prefer not to say	Prefer not to say		Prefer not to say	0	Vignette B: High Health x High behavioural expression	9	Because the farmer ensures that they are kept in good health, and allows them to move freely within their environment; which is very good for their well being.	No		9	9	9	9	I would add that the farmer should strive to feed the animals with more natural feeds, instead of augmented or modified feeds. That would help their natural-ness.	10	10	Minimising health issues	5	10	5	5	Farm 2	Farm 3	I have worked on a livestock farm
11347996749	Asian	Female	1958	62	60-69	Post-graduate Degree		Less than £20,000	Meat is a regular part of my diet		Rural	tn29	Vignette C: Low Health x Low Behavioural expression	5	Health care of animals are expensive. I feel that this farmer would rather err on the side of ignorance than care. Generally as a profit making enterprise, farmers would look at the bottom line.	Yes	Cows	4	5	4	4	I would like to promote homeopathy in animal husbandry. Farm animals are kept in unnatural environment and most have lost their inherent sense of looking after themselves. Therefore some medication is necessary if they do suffer from ill health - however, currently there is a tendency towards anti-biotics to cure or prevent illnesses and the consequence of this is unknown and frightening.	8	5	Minimising health issues	7	7	3	5	Farm 2	Farm 3	I have been to a livestock farm(s) on an educational visit (i.e. on a school trip, to a farm open-day or to an educational farm)
11347880140	Asian	Male	1970	50	50-59	Undergraduate Degree		Prefer not to say	Meat is a regular part of my diet		Suburban	cr3	Vignette B: High Health x High behavioural expression	9	The description seems to cover all or most aspects of animal welfare. The farmer attempts to provide as natural as possible environment for the animals.	Yes	cows	8	10	9	8	none	7	10	Promoting the expression of natural behaviours	5	9	6	4	Farm 2	Farm 3	I have no experience with farm animals or livestock farms
11347823985	Black	Male	1978	42	40-49	Post-graduate Degree		£50,000 to £74,999	Meat is a regular part of my diet		Suburban	LE11	Vignette D: Low health x High behavioural expression	7	The animals have freedom. However, I think intervention is neccessary.	Yes	Sheep	7	7	7	8	More intervention into their welfare	7	8	Minimising health issues	5	7	5	5	Farm 1	Farm 3	I have relatives or friends who are livestock farmers
11347296515	Asian	Female	1970	50	50-59	Post-graduate Degree		£50,000 to £74,999	I am flexitarian (I eat meat some of the time)		Urban (e.g. city, large town)	NR1	Vignette B: High Health x High behavioural expression	10	The farmer is treating them like his family.	Yes	Sheep	9	9	9	9	Nothing	10	9	Minimising health issues	3	10	7	4	Farm 2	Farm 3	I grew up on a livestock farm
11347283259	Asian	Male	1969	51	50-59	Undergraduate Degree		Less than £20,000	Meat is a regular part of my diet		Urban (e.g. city, large town)	Tw8	Vignette C: Low Health x Low Behavioural expression	2	Animals animals treated fairly and fairly in small areas	Yes	Chicken	2	2	2	2		7	8	Minimising health issues	2	8	6	3	Farm 4	Farm 2	I have been to a livestock farm(s) on an educational visit (i.e. on a school trip, to a farm open-day or to an educational farm)
11347254100	Other	Male	1982	38	31-39	Undergraduate Degree		Prefer not to say	Meat is a regular part of my diet		Suburban	MK42	Vignette D: Low health x High behavioural expression	8	Assuming there is a significant number of animals to tend to, it's probably not economically feasible to intervene when it comes to animals with health issues. Therefore it could be argued in natural conditions we would not intervene so why would we in farming conditions? Just because we put them in these conditions, for the sake of the upkeep of humans, can farmers really be expected to run a na…	No		5	5	5	5	Give the farmer lots of money to better the health of the animals. I'm not saying just because they may due to be eaten anyway that he should not care about their health throughout their lifetime but, bottom line it needs to make economic sense for him above all.	10	10	Promoting the expression of natural behaviours	7	10	10	1	Farm 2	Farm 3	I have relatives or friends who are livestock farmers
11347191766	Other	Male	1989	31	31-39	Secondary		£50,000 to £74,999	I am flexitarian (I eat meat some of the time)		Urban (e.g. city, large town)	N5	Vignette D: Low health x High behavioural expression	8	Especially the fact that the animals are free to roam is a big factor in my opinion, keeping an animal happy means helping it to stay healthy	Yes	Cow	8	9	6	6	I think that it's good to let nature take its course, but if possible i think that the human should intervene for the wellbeing of the animal in more extreme cases	10	10	Promoting the expression of natural behaviours	4	10	7	4	Farm 2	Farm 3	Other (please specify)	I went to agricoltural high school, where we had livestock. Also, I have been on livestock farms on educational visits
11347089269	Other	Male	1956	64	60-69	Post-graduate Degree		£35,000 to £49,999	I am flexitarian (I eat meat some of the time)		Suburban	pe10	Vignette A: High health x Low Behavioural Expression	8	Taking a minimum of precautions without over-intervention is an excellent practice.	No		9	9	9	9		10	8	Minimising health issues	3	8	4	0	Farm 2	Farm 3	I have no experience with farm animals or livestock farms
11347000724	Asian	Male	1969	51	50-59	Secondary		£50,000 to £74,999	I am flexitarian (I eat meat some of the time)		Urban (e.g. city, large town)	SE14	Vignette D: Low health x High behavioural expression	7	I think they have a fair amount of freedom	No		6	7	6	5	I think to monitor and intervene for better health	10	10	Minimising health issues	7	7	8	5	Farm 2	Farm 3	I have no experience with farm animals or livestock farms
11346936959	Asian	Female	1969	51	50-59	Undergraduate Degree		£35,000 to £49,999	Meat is a regular part of my diet		Urban (e.g. city, large town)	Ha0	Vignette B: High Health x High behavioural expression	7	There is freedom to roam around however the animals are still captive and raised for food consumption	Yes	Yorkshire	5	5	6	8	Shelter and organic food	7	8	Promoting the expression of natural behaviours	3	6	5	2	Farm 2	Farm 3	I have been to a livestock farm(s) on an educational visit (i.e. on a school trip, to a farm open-day or to an educational farm)
11346834846	Black	Male	1956	64	60-69	Post-graduate Degree		£20,000 to £34,999	I am flexitarian (I eat meat some of the time)		Suburban	UB3	Vignette C: Low Health x Low Behavioural expression	5	The degree of soreness of the foot is in my view critical. If the foot is infected and needs treatment, letting it heal or its own may inadvertently lead to infection, amputation and/or possibly sepsis or death.	Yes	Sheep or Cattle	5	4	3	3	Educating the farmer by introducing him to a well managed farm in which health and well being of animals are paramount. That way, he may learn good practices by seeing how healthy and content animals are more productive than less healthy animals.	10	10	Minimising health issues	1	10	8	1	Farm 2	Farm 1	Other (please specify)	I trained as an agriculturist and I am familiar with farm animals.
11346760141	Asian	Male	0	0	0	Undergraduate Degree		£20,000 to £34,999	I am vegetarian		Suburban	AL1	Vignette C: Low Health x Low Behavioural expression	5	It sounded like the farmer has a good philosophy	Yes	Sheep	7	5	6	5	Understand more about it	2	8	Promoting the expression of natural behaviours	3	8	7	2	Farm 4	Farm 3	I have no experience with farm animals or livestock farms
11346629491	Black	Male	1973	47	40-49	Post-graduate Degree		£75,000 to £99,999	I am flexitarian (I eat meat some of the time)		Urban (e.g. city, large town)		Vignette C: Low Health x Low Behavioural expression	9	It is best to let nature takes its course because nature and animals are naturally connected with universal intelligence which flows through them . Best also to let the animal Be and totally be and express itself so everything will unfold perfectly	No		8	10	7	7		9	8	Minimising health issues	1	9	1	1	Farm 1	Farm 2	I have no experience with farm animals or livestock farms
11346584198	White	Female	1959	61	60-69	Other (please specify)	Animal Care college	Less than £20,000	Meat is a regular part of my diet		Suburban	DA1	Vignette C: Low Health x Low Behavioural expression	2	In my view just leaving an animal to cope with an injury is cruelty by neglect. If an animal is seen to be hurt it should be treated. This is not pampering but caring for your stock to be healthy and fit to live.	Yes	Cow	1	1	1	2	Look after the physical well being so the produce be it milk, or meat is not brought down by illness or injury.	10	8	Minimising health issues	1	10	9	1	Farm 2	Farm 3	I have no experience with farm animals or livestock farms
11346579415	Asian	Male	1967	53	50-59	Undergraduate Degree		£50,000 to £74,999	I am flexitarian (I eat meat some of the time)		Suburban	hg3	Vignette A: High health x Low Behavioural Expression	8	animals are living healthy stress-free lives	No		8	8	7	8	none	8	9	Promoting the expression of natural behaviours	5	3	5	6	Farm 4	Farm 1	I have no experience with farm animals or livestock farms
11346572911	Other	Female	1959	61	60-69	Undergraduate Degree		£75,000 to £99,999	I am pescatarian (I eat fist but not meat)		Semi-rural (e.g. village, slightly rural area)	LN8	Vignette D: Low health x High behavioural expression	3	Because the farmer should pay for a vet if animals are hurt or injured or sick.	Yes	Cow	3	6	4	3	More vet care of sick and injured animals.	9	7	Minimising health issues	7	9	4	7	Farm 2	Farm 3	I have relatives or friends who are livestock farmers
11346539929	White	Female	1958	62	60-69	Secondary		Less than £20,000	I am flexitarian (I eat meat some of the time)		Semi-rural (e.g. village, slightly rural area)	PO13	Vignette D: Low health x High behavioural expression	7	look like they wish nature to look after itself	No		8	8	8	8	look at the sore fot, just to make sure	10	10	Promoting the expression of natural behaviours	3	8	6	6	Farm 4	Farm 1	I have no experience with farm animals or livestock farms
11346504460	White	Male	1955	65	60-69	Secondary		£35,000 to £49,999	I am flexitarian (I eat meat some of the time)		Suburban		Vignette D: Low health x High behavioural expression	6	Because with veterinary care the health of the animals could be improved	Yes	Sheep	6	7	7	7	Not to let all animals mix and to utilise a vet	9	8	Minimising health issues	3	8	8	2	Farm 2	Farm 3	I have no experience with farm animals or livestock farms
11346461558	White	Male	1958	62	60-69	Post-graduate Degree		Less than £20,000	Meat is a regular part of my diet		Suburban	BS7	Vignette D: Low health x High behavioural expression	6	I am concerned a small illness might go untreated but otherwise it sounds nice	Yes	cows	5	6	6	6	A real commitment to treating all medical/health issues seriously... maybe a monthly healthcheck with a second person involved.	6	6	Minimising health issues	3	2	3	6	Farm 2	Farm 3	I have been to a livestock farm(s) on an educational visit (i.e. on a school trip, to a farm open-day or to an educational farm)
11346461022	White	Male	1978	42	40-49	Undergraduate Degree		Less than £20,000	Meat is a regular part of my diet		Suburban	CT9	Vignette A: High health x Low Behavioural Expression	8	Animals are being excellently cared for physically.	No		8	5	8	8	Nothing	10	5	Minimising health issues	10	8	2	10	Farm 2	Farm 4	I have no experience with farm animals or livestock farms
11346460793	Black	Male	1969	51	50-59	Secondary		£75,000 to £99,999	I am pescatarian (I eat fist but not meat)		Urban (e.g. city, large town)	Ub8	Vignette D: Low health x High behavioural expression	7	Animals should be free to do what they want to do	No		6	6	7	6	Less injuries to the animals more freedom	8	10	Promoting the expression of natural behaviours	4	10	10	6	Farm 2	Farm 3	I have no experience with farm animals or livestock farms
11346460414	White	Male	1998	22	18-25	Secondary		Less than £20,000	Meat is a regular part of my diet		Suburban	HU8	Vignette D: Low health x High behavioural expression	3	I don't know much about farm animals but if an animal is unhealthy you should help it, and some animals shouldn't mingle together.	No		3	3	5	4	Help the animals that need help and seperate animals that would hurt each other.	10	8	Minimising health issues	6	9	8	4	Farm 1	Farm 4	I have been to a livestock farm(s) on an educational visit (i.e. on a school trip, to a farm open-day or to an educational farm)
11346459720	White	Male	1958	62	60-69	Secondary		Less than £20,000	I am vegetarian		Urban (e.g. city, large town)	BN21	Vignette D: Low health x High behavioural expression	8	He did not seem to be overly concerned about the animals suffering when he was in the position where he could have intervened and prevented any.	Yes	Sheep	8	7	9	8	Be a little more empathetic	8	9	Promoting the expression of natural behaviours	4	9	7	5	Farm 2	Farm 4	I have no experience with farm animals or livestock farms
11346454463	White	Male	1959	61	60-69	Undergraduate Degree		£35,000 to £49,999	Meat is a regular part of my diet		Suburban	RH19	Vignette A: High health x Low Behavioural Expression	9	THE FARMER SEEMS TO REALLY CARE ABOUT HIS ANIMALS	No		9	9	8	9	NOTHING	10	8	Minimising health issues	2	10	6	2	Farm 2	Farm 3	I have worked on a livestock farm
11346448160	White	Male	1954	66	60-69	Undergraduate Degree		£20,000 to £34,999	Meat is a regular part of my diet		Rural	IP12	Vignette A: High health x Low Behavioural Expression	6	It is possible to keep animals free of stress, pain and injury in a totally unnatural environment. This does not mean the animals have a good life.	Yes	beef cattle	7	4	5	7	Give access to a natural environmnt and to natural behaviours.	10	8	Minimising health issues	8	10	8	0	Farm 2	Farm 3	Other (please specify)	I have some experience of farms and farm animals
11346444248	White	Male	1958	62	60-69	Secondary		£20,000 to £34,999	I am flexitarian (I eat meat some of the time)		Suburban	NP13	Vignette B: High Health x High behavioural expression	9	animals are free to roam and eat where and when they want and treated if ill!	Yes	cow	9	8	8	9	do not slaughter them!	10	10	Promoting the expression of natural behaviours	9	9	5	1	Farm 2	Farm 3	I have been to a livestock farm(s) on an educational visit (i.e. on a school trip, to a farm open-day or to an educational farm)
11346440196	Mixed	Female	1961	59	50-59	Secondary		Less than £20,000	Meat is a regular part of my diet		Suburban	Ls11	Vignette D: Low health x High behavioural expression	7	I think the farmer knows is animals well enough to know went too intervine when something is wrong with them. Farmers used to do a great job in looking after there animals with out too much trouble.	Yes	Cows	7	8	7	7	I would get a vet too look at the animals sore foot.	10	8	Promoting the expression of natural behaviours	4	10	8	4	Farm 1	Farm 4	I have no experience with farm animals or livestock farms
11346435187	White	Male	1954	66	60-69	Undergraduate Degree		£35,000 to £49,999	Meat is a regular part of my diet		Suburban	LE11	Vignette C: Low Health x Low Behavioural expression	4	Opportunities for the animals to gain wellbeing through self-expression may well be restricted by the artificial environment of modern animal husbandry. Not intervening in the case of illness or minor injury also increases suffering to an unclear extent.	No		5	5	5	5	Demonstrate that improving livestock self-expression and health will pay back in productivity.	7	6	Promoting the expression of natural behaviours	3	7	8	3	Farm 2	Farm 3	I have no experience with farm animals or livestock farms
11346428264	White	Male	1957	63	60-69	Secondary		£20,000 to £34,999	Meat is a regular part of my diet		Suburban	LS28	Vignette B: High Health x High behavioural expression	9	It seems to tick all the boxes	No		9	9	9	9	cannot think of anything	9	9	Minimising health issues	2	8	5	5	Farm 2	Farm 4	I have no experience with farm animals or livestock farms
11346427375	White	Female	1960	60	60-69	Secondary		£35,000 to £49,999	Meat is a regular part of my diet		Urban (e.g. city, large town)	YO31	Vignette B: High Health x High behavioural expression	10	The farmer is letting his animals live safely and naturally	Yes	Cattle	10	9	9	8	Nothing	10	10	Promoting the expression of natural behaviours	2	8	1	6	Farm 2	Farm 3	I have no experience with farm animals or livestock farms
11346426561	White	Female	1961	59	50-59	Undergraduate Degree		£20,000 to £34,999	Meat is a regular part of my diet		Suburban	HD4	Vignette A: High health x Low Behavioural Expression	6	They sound ok and it doesnt say there is anything wrong with them	Yes	yes cows i dont know why that just came to me	5	7	7	7	id have them checked over by a vet just to make sure there is nothing wrong	9	7	Minimising health issues	9	6	5	6	Farm 1	Farm 3	I have no experience with farm animals or livestock farms
11346426300	White	Male	1953	67	60-69	Post-graduate Degree		£35,000 to £49,999	Meat is a regular part of my diet		Rural	TA19	Vignette D: Low health x High behavioural expression	5	Injured animals are not attended to.	Yes	Cow.	5	7	8	7	Attend to injured animals.	8	8	Minimising health issues	5	8	8	5	Farm 2	Farm 3	I have no experience with farm animals or livestock farms
11346425948	White	Male	1955	65	60-69	Undergraduate Degree		£35,000 to £49,999	I am pescatarian (I eat fist but not meat)		Suburban	L37	Vignette D: Low health x High behavioural expression	5	Not intervening and providing treatment for a sick animal could result in unnecessary suffering. Balanced by the animal living a natural lifestyle.	No		5	7	5	5	Treatment of sick animals.	8	5	Minimising health issues	2	9	5	2	Farm 2	Farm 4	I have no experience with farm animals or livestock farms
11346424136	White	Male	1980	40	40-49	Other (please specify)	Professional qualification	£35,000 to £49,999	Meat is a regular part of my diet		Urban (e.g. city, large town)	S43	Vignette D: Low health x High behavioural expression	9	They get to live as tgeh would in the wild.	Yes	Cow	7	9	8	8		10	10	Promoting the expression of natural behaviours	6	9	6	5	Farm 2	Farm 4	I have been to a livestock farm(s) on an educational visit (i.e. on a school trip, to a farm open-day or to an educational farm)
11346424000	White	Male	1956	64	60-69	Secondary		£20,000 to £34,999	Meat is a regular part of my diet		Suburban	EX10	Vignette C: Low Health x Low Behavioural expression	1	If you see an animal with something wrong, you should intervene and try to help it	Yes	sheep	5	5	5	3	The farm should change it's approach to managing the health and natural behaviour of it's animals	10	8	Minimising health issues	2	9	8	5	Farm 2	Farm 4	I have no experience with farm animals or livestock farms
11346423793	White	Female	1968	52	50-59	Post-graduate Degree		£20,000 to £34,999	Meat is a regular part of my diet		Urban (e.g. city, large town)	PO6	Vignette A: High health x Low Behavioural Expression	6	Not enough nformation to make a proper judgement	No		5	5	5	5	More information needed	10	10	Minimising health issues	5	9	6	4	Farm 2	Farm 3	I have been to a livestock farm(s) on an educational visit (i.e. on a school trip, to a farm open-day or to an educational farm)
11346422866	White	Female	1994	26	26-30	Secondary		Less than £20,000	Meat is a regular part of my diet		Suburban	Dh5	Vignette A: High health x Low Behavioural Expression	5	Some animals are well taken care of they have a great deal of care but not all animals are cared for	No		5	5	5	3	I wouldn’t change anything on this farm	10	5	Minimising health issues	7	10	1	1	Farm 2	Farm 4	I have no experience with farm animals or livestock farms
11346422463	White	Female	1953	67	60-69	Undergraduate Degree		£35,000 to £49,999	Meat is a regular part of my diet		Semi-rural (e.g. village, slightly rural area)	NE16	Vignette B: High Health x High behavioural expression	10	The farmer appears to have the best interests of his stock at heart.	Yes	Old fashioned, small farm	8	10	7	10		10	10	Minimising health issues	6	8	5	4	Farm 2	Farm 4	I have no experience with farm animals or livestock farms
11346421060	Black	Female	1971	49	40-49	Post-graduate Degree		£20,000 to £34,999	I am flexitarian (I eat meat some of the time)		Urban (e.g. city, large town)	E17	Vignette C: Low Health x Low Behavioural expression	2	If an animal has a sore foot it should be tended too as the animal is not living in the wild.	Yes	Pig	2	2	3	2	The farmer should attend to the animals needs.	10	5	Minimising health issues	5	10	6	6	Farm 2	Farm 3	I have been to a livestock farm(s) on an educational visit (i.e. on a school trip, to a farm open-day or to an educational farm)
11346418219	Black	Female	1968	52	50-59	Undergraduate Degree		£75,000 to £99,999	Meat is a regular part of my diet		Urban (e.g. city, large town)	UB8	Vignette D: Low health x High behavioural expression	10	The farm animals is stress free, healthy and disease free. Able to wander around.	No		10	10	10	10	No changes.	10	10	Minimising health issues	3	8	8	2	Farm 2	Farm 2	I have no experience with farm animals or livestock farms
11346417900	White	Male	1955	65	60-69	Other (please specify)	Technical College	£35,000 to £49,999	Meat is a regular part of my diet		Suburban	GU52	Vignette C: Low Health x Low Behavioural expression	3	There are numerous illnesses as well as injuries that cannot be cured just by leaving the animal to fend for itself	Yes	Cows	5	6	3	5	If the farmer wished to get the best from his animals he needs to take a more proactive, caring approach.	9	9	Minimising health issues	7	8	3	7	Farm 2	Farm 3	I have relatives or friends who are livestock farmers
11346416866	White	Female	1959	61	60-69	Secondary		£20,000 to £34,999	Meat is a regular part of my diet		Suburban	LE18	Vignette B: High Health x High behavioural expression	10	If animals are healthy and allowed to express natural behavours they will be happy and stress free	Yes	Chickens	10	10	10	10	Nothing	10	10	Promoting the expression of natural behaviours	1	10	9	1	Farm 2	Farm 3	I have no experience with farm animals or livestock farms
11346414601	White	Female	1953	67	60-69	Secondary		Prefer not to say	Meat is a regular part of my diet		Rural	Ca10	Vignette B: High Health x High behavioural expression	8	A balanced view all round	No		9	8	9	9		9	8	Minimising health issues	8	6	0	6	Farm 2	Farm 3	I have worked on a livestock farm
11346414292	White	Male	1937	83	80-99	Secondary		£20,000 to £34,999	Meat is a regular part of my diet		Suburban	Dn4	Vignette A: High health x Low Behavioural Expression	8	They seem well looked after	No		8	9	8	8	Nothing	9	9	Minimising health issues	9	9	9	9	Farm 2	Farm 3	I have no experience with farm animals or livestock farms
11346413854	White	Male	1960	60	60-69	Other (please specify)	city & guilds electronics	£20,000 to £34,999	Meat is a regular part of my diet		Suburban	UB2	Vignette D: Low health x High behavioural expression	8	they can walk around freely	Yes	sheep	8	9	9	8	nothing, dont fix what ain't broke	8	8	Minimising health issues	5	7	6	8	Farm 2	Farm 4	I have no experience with farm animals or livestock farms
11346413169	White	Male	0	0	0	Secondary		Prefer not to say	I am flexitarian (I eat meat some of the time)		Rural	DE55	Vignette C: Low Health x Low Behavioural expression	4	There is no treatment for sick animals	No		5	5	4	5		8	8	Minimising health issues	5	7	8	5	Farm 2	Farm 3	I have no experience with farm animals or livestock farms
11346412108	White	Male	1956	64	60-69	Post-graduate Degree		£35,000 to £49,999	Meat is a regular part of my diet		Urban (e.g. city, large town)	DN	Vignette D: Low health x High behavioural expression	6	The health part of this statement is rather vague, The example of the sore foot I can understand, but I would investigate the cause and that is not made clear. Just leaving an animal in pain is cruel. The freedom part is admirable.	No		4	8	6	8	I would ensure that the animals health is inspected regularly and appropriate action taken.	8	8	Minimising health issues	3	9	8	6	Farm 2	Farm 3	I have relatives or friends who are livestock farmers
11346409711	White	Male	1954	66	60-69	Secondary		Less than £20,000	I am flexitarian (I eat meat some of the time)		Urban (e.g. city, large town)	G33	Vignette A: High health x Low Behavioural Expression	8	Sounds as if the animals are in areas that offer no threat	Yes	cow	9	7	8	5	State that they are in fields and grass fed	10	10	Promoting the expression of natural behaviours	5	10	7	9	Farm 2	Farm 3	I have been to a livestock farm(s) on an educational visit (i.e. on a school trip, to a farm open-day or to an educational farm)
11346407779	White	Male	1952	68	60-69	Undergraduate Degree		£35,000 to £49,999	Meat is a regular part of my diet		Urban (e.g. city, large town)	RM3	Vignette B: High Health x High behavioural expression	9	Farm allows animals to move as they wish, not coupled up or in pens.	No		8	8	9	10	Nothing	7	8	Promoting the expression of natural behaviours	9	9	7	6	Farm 2	Farm 4	I have no experience with farm animals or livestock farms
11346407411	White	Male	1957	63	60-69	Undergraduate Degree		£50,000 to £74,999	Meat is a regular part of my diet		Suburban	NR32	Vignette A: High health x Low Behavioural Expression	10	This is the ideal environment in which to raise livestock.	No		10	10	5	10		10	10	Promoting the expression of natural behaviours	9	10	5	5	Farm 2	Farm 3	I have no experience with farm animals or livestock farms
11346407211	White	Male	1960	60	60-69	Secondary		£35,000 to £49,999	I am flexitarian (I eat meat some of the time)		Rural	CO7	Vignette C: Low Health x Low Behavioural expression	3	The farmer appears to show little concern for his stock	Yes	chicken	3	1	2	1	improve the health and well-being of the animals by requiring the farmer to care for them	9	9	Promoting the expression of natural behaviours	5	9	5	2	Farm 2	Farm 3	I have been to a livestock farm(s) on an educational visit (i.e. on a school trip, to a farm open-day or to an educational farm)
11346405881	White	Male	1945	75	70-79	Post-graduate Degree		£50,000 to £74,999	Meat is a regular part of my diet		Rural	PL30	Vignette D: Low health x High behavioural expression	8	Animals are free to roam and not confined.	Yes	Cow	7	9	7	8	More care if the animal has a lame foot and not letting nature take its course	9	9	Minimising health issues	4	7	5	6	Farm 2	Farm 3	I have been to a livestock farm(s) on an educational visit (i.e. on a school trip, to a farm open-day or to an educational farm)
11346405805	White	Female	1956	64	60-69	Secondary		£35,000 to £49,999	Meat is a regular part of my diet		Suburban	wa4	Vignette A: High health x Low Behavioural Expression	6	The farmer is keeping the animals healthy but they are not being allowed to express their natural behaviour	Yes	chickens	8	2	5	5	Allow the animals to have access to outside spaces	10	8	Minimising health issues	6	8	2	5	Farm 2	Farm 3	I have no experience with farm animals or livestock farms
11346405275	White	Female	1954	66	60-69	Secondary		£20,000 to £34,999	Meat is a regular part of my diet		Suburban	S12	Vignette B: High Health x High behavioural expression	10	the animals will be safe and have plenty of space to roam also the well being of the animals is looked after	No		10	10	10	10	nothing	10	10	Minimising health issues	10	10	10	0	Farm 2	Farm 3	I have relatives or friends who are livestock farmers
11346403926	White	Male	1952	68	60-69	Undergraduate Degree		£35,000 to £49,999	Meat is a regular part of my diet		Suburban	DG2	Vignette C: Low Health x Low Behavioural expression	2	Beacause they are nor being cared for rather kept	Yes	sheep	5	3	3	1	Proper care and treatment when problems arise and normal vet treatment as usual	9	6	Minimising health issues	5	7	5	4	Farm 2	Farm 3	I have no experience with farm animals or livestock farms
11346402601	White	Male	1956	64	60-69	Undergraduate Degree		£20,000 to £34,999	I am flexitarian (I eat meat some of the time)		Urban (e.g. city, large town)	S10	Vignette D: Low health x High behavioural expression	5	Although they are left to there own devices there is no intervention should there be a problem	No		9	8	8	9	That anilmals were attended to when there is an issue to prevent a spread	9	10	Promoting the expression of natural behaviours	4	8	6	3	Farm 2	Farm 3	I have no experience with farm animals or livestock farms
11346402029	White	Male	1958	62	60-69	Undergraduate Degree		£20,000 to £34,999	Meat is a regular part of my diet		Semi-rural (e.g. village, slightly rural area)	LN1	Vignette C: Low Health x Low Behavioural expression	5	Natural behaviours neglected	Yes	Pig	6	3	5	3	Allow more natural behaviours	9	9	Minimising health issues	1	9	7	1	Farm 2	Farm 3	I have been to a livestock farm(s) on an educational visit (i.e. on a school trip, to a farm open-day or to an educational farm)
11346399977	White	Female	1960	60	60-69	Secondary		£20,000 to £34,999	I am flexitarian (I eat meat some of the time)		Urban (e.g. city, large town)	BS5	Vignette A: High health x Low Behavioural Expression	3	dont think well being would be good animals need stimulation	No		5	5	5	7	to give the animals stimulation	10	10	Promoting the expression of natural behaviours	8	8	7	7	Farm 1	Farm 3	I have relatives or friends who are livestock farmers
11346399390	White	Female	1959	61	60-69	Undergraduate Degree		£20,000 to £34,999	Meat is a regular part of my diet		Semi-rural (e.g. village, slightly rural area)	CF 45	Vignette C: Low Health x Low Behavioural expression	3	The farmer is not pro-active in promoting natural behaviours and would rather an animal stayed in pain than pay for a vet.	Yes	cow	5	2	5	3	Better promotion of the animal's overall well-being.	10	10	Promoting the expression of natural behaviours	0	10	7	1	Farm 2	Farm 3	I have been to a livestock farm(s) on an educational visit (i.e. on a school trip, to a farm open-day or to an educational farm)
11346397566	White	Female	1960	60	60-69	Secondary		Less than £20,000	Meat is a regular part of my diet		Urban (e.g. city, large town)	w12	Vignette A: High health x Low Behavioural Expression	6	It seems to reflect what any decent farmer would say	Yes	cows	6	5	6	6	not sure	7	9	Minimising health issues	5	9	2	9	Farm 2	Farm 3	I have no experience with farm animals or livestock farms
11346397546	White	Female	1957	63	60-69	Undergraduate Degree		Less than £20,000	Meat is a regular part of my diet		Suburban	AB56	Vignette C: Low Health x Low Behavioural expression	2	I think nature is not always equipped to heal a wounded animal. The animal will suffer and may not heal properly. Veterinarian intervention should be part of his animal management.	Yes	Sheep	5	5	4	2	I would broaden the care he offers the animals as in certain circumstances medical care should be considered. I do not know enough about natural behavioural expression but I agree that animals should be left to act as they normally do on the whole.	8	7	Minimising health issues	3	9	4	5	Farm 2	Farm 3	Other (please specify)	I raised my children on a livestock farm, cared for the cattle with my husband while they were wiintering in the barn.
11346397140	White	Female	1951	69	60-69	Undergraduate Degree		£20,000 to £34,999	Meat is a regular part of my diet		Suburban	LS16	Vignette A: High health x Low Behavioural Expression	9	The animals seem well looked after and the farmer is obviously experienced and can spot any issues that might arise with his stock. He says he does not need to do anything specific re natural behaviours in his animals but probably does not need to do so as the animals will exhibit these behaviours anyway as they are natural to them.	No		10	9	10	9	I wouldn't change anything	10	8	Minimising health issues	0	10	9	0	Farm 2	Farm 3	I grew up on a livestock farm
11346397120	White	Female	1946	74	70-79	Undergraduate Degree		Prefer not to say	Meat is a regular part of my diet		Semi-rural (e.g. village, slightly rural area)	S42	Vignette D: Low health x High behavioural expression	8	Non intervention even in humans is often the best treatment.	Yes	Sheep	8	9	9	5	Not mush. The animals seem to be living a natural life	6	9	Promoting the expression of natural behaviours	3	9	9	5	Farm 2	Farm 1	I have been to a livestock farm(s) on an educational visit (i.e. on a school trip, to a farm open-day or to an educational farm)
11346396622	White	Female	1954	66	60-69	Secondary		Less than £20,000	Meat is a regular part of my diet		Rural	DG5 4RF	Vignette A: High health x Low Behavioural Expression	9	It sounds as if the farmer has the welfare of his livestock first	Yes	Cows	9	9	10	7	If the livestock are 'happy' and healthy I wouldn't change anything	10	10	Promoting the expression of natural behaviours	1	10	7	1	Farm 2	Farm 3	I have no experience with farm animals or livestock farms
11346396279	White	Female	1960	60	60-69	Undergraduate Degree		Prefer not to say	I am pescatarian (I eat fist but not meat)		Semi-rural (e.g. village, slightly rural area)	la13	Vignette A: High health x Low Behavioural Expression	5	It sounds like the farmer wants to keep his animals healthy only to make sure he has a profitable farm. He does not seem to want to think about their natural instinct.	No	intensive farming.	9	1	5	5	I would like to see the animals being able to live mare naturally.	10	10	Minimising health issues	3	9	7	0	Farm 2	Farm 3	I have no experience with farm animals or livestock farms
11346395135	White	Female	1950	70	70-79	Secondary		£20,000 to £34,999	I am vegetarian		Suburban	SM5	Vignette D: Low health x High behavioural expression	8	SOUNDS GOOD EXCEPT FOR LEAVING AN ANIMAL IN PAIN	Yes	Sheep popped into my mind for some reason.	9	9	10	10	Care for minor injuries. Though I hate animals being killed and used by farmers full stop.	10	10	Promoting the expression of natural behaviours	3	10	10	2	Farm 2	Farm 3	I have been to a livestock farm(s) on an educational visit (i.e. on a school trip, to a farm open-day or to an educational farm)
11346393619	White	Male	1959	61	60-69	Other (please specify)	Nvq4	£35,000 to £49,999	Meat is a regular part of my diet		Suburban	Cf39	Vignette A: High health x Low Behavioural Expression	8	The animals seem well cared for	No		9	8	8	9	More space, you can never have enough open spaces for the animals	9	10	Promoting the expression of natural behaviours	2	9	8	3	Farm 4	Farm 1	I have no experience with farm animals or livestock farms
11346393441	White	Male	1948	72	70-79	Undergraduate Degree		Less than £20,000	Meat is a regular part of my diet		Suburban	WF1	Vignette A: High health x Low Behavioural Expression	8	The farmer obviously cares about the well being of his animals and I believe this goes beyond financial reasons, he is compassionate with his methods of farming I just don’t feel confident to mark higher , I think at the back of my mind it’s because I am a meat eater	Yes	Cow	10	8	9	8	That’s tough, not being knowledgeable in agricultural practices,I’m assuming the farmer dedicates overall well-being of his animals keeping them healthy but I’m at a loss how to support their natural behaviour patterns, personally I think this farmer is behaving with decency and compassionate care of his livestock -perhaps just letting them roam around for a couple of hours with nothing asked of …	10	5	Minimising health issues	10	10	5	7	Farm 2	Farm 3	I have no experience with farm animals or livestock farms
11346390779	White	Female	1944	76	70-79	Undergraduate Degree		Less than £20,000	I am flexitarian (I eat meat some of the time)		Semi-rural (e.g. village, slightly rural area)	Hp5	Vignette C: Low Health x Low Behavioural expression	1	Because the person speaking indicated that he saw no need to look after the animals in his care.	Yes	Cow at first and then sheep	1	1	3	1	Institute proper care for the animals	10	8	Minimising health issues	0	10	10	0	Farm 2	Farm 3	Other (please specify)	I have kept hens.
11346390242	White	Female	1960	60	60-69	Undergraduate Degree		£20,000 to £34,999	Meat is a regular part of my diet		Semi-rural (e.g. village, slightly rural area)	mk18	Vignette A: High health x Low Behavioural Expression	9	Farmers seems to care about his stock	Yes	cattle / pig stock	9	8	8	8	I would need to visit to see the actual set up, grazing, barns, feed etc	8	8	Promoting the expression of natural behaviours	7	9	6	7	Farm 2	Farm 1	I grew up on a livestock farm
11346389486	White	Female	1939	81	80-99	Undergraduate Degree		Less than £20,000	Meat is a regular part of my diet		Suburban	FY5	Vignette C: Low Health x Low Behavioural expression	5	Seems a bit laissez fair to me. A sore foot can be lifr threatening and presumably his stock is an asset not just a pet. It could also spread if infection... apart from the fact Of pain,	Yes	Pigs for some reason!	5	4	5	5	A bit more care for health and welfare would be good	9	5	Minimising health issues	5	9	7	2	Farm 2	Farm 3	Other (please specify)	Living in the countryside
11346389468	White	Female	1960	60	60-69	Undergraduate Degree		£50,000 to £74,999	I am flexitarian (I eat meat some of the time)		Rural	LL20	Vignette B: High Health x High behavioural expression	9	The farmer is doing all he can to improve the overall well-being of these animals while they are in his care.	No		8	7	8	9		10	8	Minimising health issues	5	7	7	3	Farm 2	Farm 3	I have worked on a livestock farm
11346388635	White	Female	1955	65	60-69	Secondary		£35,000 to £49,999	I am flexitarian (I eat meat some of the time)		Semi-rural (e.g. village, slightly rural area)	bn16	Vignette A: High health x Low Behavioural Expression	3	Animals are not being provided with requirements to express natural behaviours, which is detrimental to their health	No		7	4	8	7	The farmer could be more compassionate towards the animals as sentient beings rather than just a commodity	10	8	Minimising health issues	3	10	6	4	Farm 2	Farm 3	I have no experience with farm animals or livestock farms
11346387848	White	Female	1960	60	60-69	Other (please specify)	nvq 3	£20,000 to £34,999	Meat is a regular part of my diet		Suburban	ng19	Vignette C: Low Health x Low Behavioural expression	6	the implication is a bit lasse faire; we don't understand the bigger picture though could be a more organic and natural way of farming anyway	Yes	cattle	7	7	6	4	hope that it was an organic, minimal intervention, natural style of farming	9	9	Promoting the expression of natural behaviours	2	8	7	2	Farm 2	Farm 3	Other (please specify)	friends with farm but also kept sheep, pigs and hens
11346386723	Black	Female	1968	52	50-59	Undergraduate Degree		£75,000 to £99,999	Meat is a regular part of my diet		Urban (e.g. city, large town)	UB8	Vignette A: High health x Low Behavioural Expression	10	The animals on the farm are stress free, healthy and illness free these factors contributing to healthy wellbeing.	No		10	10	10	10	I would still carry out monthly health check ups as a preventative measure.	10	10	Minimising health issues	3	8	4	5	Farm 2	Farm 2	I have no experience with farm animals or livestock farms
11346386386	White	Male	1952	68	60-69	Undergraduate Degree		£35,000 to £49,999	I am pescatarian (I eat fist but not meat)		Semi-rural (e.g. village, slightly rural area)	LN6	Vignette A: High health x Low Behavioural Expression	10	The farmer seems to care about the well-being of his animals.	Yes	cows	10	10	10	10	Nothing, all seems to be fine.	10	9	Minimising health issues	3	9	10	1	Farm 2	Farm 3	I have no experience with farm animals or livestock farms
11346386163	White	Female	1958	62	60-69	Post-graduate Degree		£35,000 to £49,999	I am flexitarian (I eat meat some of the time)		Suburban	HP3	Vignette C: Low Health x Low Behavioural expression	1	I think that there might be times when an animal can be left to heal itself, but generally they are being kept in unnatural situations so it's better to manage it. In particular, the farmer should help the animal to behave as naturally as possible.	Yes	cow	5	1	5	3	Make sure the animals are allowed to be as natural as possible	10	10	Minimising health issues	0	10	3	2	Farm 2	Farm 3	I have been to a livestock farm(s) on an educational visit (i.e. on a school trip, to a farm open-day or to an educational farm)
11346386068	White	Female	1957	63	60-69	Post-graduate Degree		£20,000 to £34,999	I am flexitarian (I eat meat some of the time)		Rural	SY16	Vignette C: Low Health x Low Behavioural expression	3	Because it may be something that could get worse if not treated and the animal may suffer. It may be something contagious that would affect other animals.	Yes	Sheep, cows and pigs.	2	2	2	2	I would want a farmer that was responsive to the needs of the animals and who cared for their well-being.	10	10	Minimising health issues	0	10	8	6	Farm 2	Farm 3	I have relatives or friends who are livestock farmers
11346385339	White	Male	1957	63	60-69	Secondary		Less than £20,000	I am flexitarian (I eat meat some of the time)		Rural	LA2	Vignette D: Low health x High behavioural expression	2	The people who run the farm are responsible for the welfare of the animals, under their care	Yes	sheep	4	5	4	5	The people who run the farm should check the health and welfare of the animals daily	9	8	Minimising health issues	2	10	6	2	Farm 2	Farm 3	I have relatives or friends who are livestock farmers
11346384990	White	Male	1953	67	60-69	Undergraduate Degree		£50,000 to £74,999	I am flexitarian (I eat meat some of the time)		Suburban	rg45	Vignette A: High health x Low Behavioural Expression	7	Animals are well looked after but nothing is done to enrich their environment.	No		9	8	8	8	Give some consideration as to what could be done to add interest to the animals environment.	10	9	Minimising health issues	4	8	4	5	Farm 2	Farm 4	I have no experience with farm animals or livestock farms
11346383260	White	Male	1959	61	60-69	Other (please specify)	Vocational	£50,000 to £74,999	I am flexitarian (I eat meat some of the time)		Suburban	Ip1	Vignette C: Low Health x Low Behavioural expression	3	Nature can be helped	Yes	Cattle	2	2	2	2	Get a vet	10	10	Minimising health issues	0	10	5	5	Farm 2	Farm 3	I have been to a livestock farm(s) on an educational visit (i.e. on a school trip, to a farm open-day or to an educational farm)
11346382754	White	Female	1952	68	60-69	Post-graduate Degree		£20,000 to £34,999	Meat is a regular part of my diet		Semi-rural (e.g. village, slightly rural area)	CV8	Vignette D: Low health x High behavioural expression	8	I like the idea of them being free range within a safe enclosed area, but am not sure about leaving an animal with a poorly hoof to self mend. If they were truly wild they would have their own coping methods for any illnesses as a part of their natural instincts, but being domesticated may blunt these instincts so a more medical intervention may be necessary to help the foot so an early inspectio…	Yes	cow	8	9	9	9	to have any ailments reviewed before leaving to self heal	10	10	Promoting the expression of natural behaviours	0	10	8	0	Farm 2	Farm 3	Other (please specify)	my father worked on a farm when i was child and i used to accompany him whenever i was able to.
11346382272	Black	Male	1986	34	31-39	Undergraduate Degree		£20,000 to £34,999	Meat is a regular part of my diet		Urban (e.g. city, large town)	L36	Vignette A: High health x Low Behavioural Expression	5	As focused on stress, pain free and injury opposed to illness, disease and physical. I think the three different aspects are different so decided to give average as the three raised by the farmer are still an important factor.	Yes	Cow	8	7	9	10	Try to implement the eradication of disease.	10	7	Minimising health issues	5	8	2	2	Farm 2	Farm 3	I have no experience with farm animals or livestock farms
11346381255	White	Male	1957	63	60-69	Secondary		£20,000 to £34,999	Meat is a regular part of my diet		Semi-rural (e.g. village, slightly rural area)	NE23	Vignette D: Low health x High behavioural expression	8	Because the farmer indicates that up to a point, he will let nature take its course but, it is a business after all	Yes		8	8	8	6		9	7	Minimising health issues	8	2	2	8	Farm 1	Farm 3	Other (please specify)	have worked around farms before
11346380522	White	Female	1958	62	60-69	Post-graduate Degree		Less than £20,000	Meat is a regular part of my diet		Semi-rural (e.g. village, slightly rural area)	LN10	Vignette A: High health x Low Behavioural Expression	5	I think most healthy farm animals would fit this category. A farmer who is aware of the need for natural behavioural expression would mention this and this would make me categorise it as excellent. For example, barn raised chickens would be healthy, stress free etc but might not get opportunities to scratch around in the soil as would a free range one.	No		5	5	5	5	Make sure their environment as natural and free range as possible	10	8	Minimising health issues	0	10	7	2	Farm 2	Farm 3	Other (please specify)	I have visited farms, taught farming children and kept chickens myself.
11346379308	White	Female	1955	65	60-69	Undergraduate Degree		£20,000 to £34,999	Meat is a regular part of my diet		Semi-rural (e.g. village, slightly rural area)	GL2	Vignette A: High health x Low Behavioural Expression	7	I think there is room for support of natural behavioural expression.	Yes	Cattle	10	6	8	7	Allow animals more freedom to exhibit natural behaviour	10	6	Minimising health issues	8	10	4	9	Farm 2	Farm 3	I have relatives or friends who are livestock farmers
11346377603	White	Male	1960	60	60-69	Undergraduate Degree		£35,000 to £49,999	Meat is a regular part of my diet		Suburban	MK42	Vignette C: Low Health x Low Behavioural expression	2	if an animal is unwell it should be treated you would let a human suffer	No		1	5	5	2	intervene to help unwell animals otherwise let them live as natural	10	10	Promoting the expression of natural behaviours	0	10	7	1	Farm 2	Farm 3	I have no experience with farm animals or livestock farms
11346377495	White	Male	1950	70	70-79	Undergraduate Degree		£35,000 to £49,999	Meat is a regular part of my diet		Semi-rural (e.g. village, slightly rural area)	CB24	Vignette D: Low health x High behavioural expression	7	The farmer is not maltreating his animals and they are free to roam around as they please	No		8	8	9	8	Nothing	8	2	Minimising health issues	10	1	0	5	Farm 1	Farm 3	I have relatives or friends who are livestock farmers
11346377421	White	Male	1959	61	60-69	Post-graduate Degree		Prefer not to say	I am flexitarian (I eat meat some of the time)		Semi-rural (e.g. village, slightly rural area)	gl8	Vignette A: High health x Low Behavioural Expression	4	The basic needs of the animals are being catered for (i.e. physical health & comfort, food, shelter) but, the 'wellbeing' aspect (i.e. expression of behaviours/mental health) is being ignored.	Yes	Cattle	10	2	8	7	A change in the farmer's attitude toward an holistic, more rounded, approach to the animals' health and wellbeing.	10	10	Minimising health issues	1	10	8	1	Farm 2	Farm 3	I have relatives or friends who are livestock farmers
11346376378	White	Female	1958	62	60-69	Secondary		Less than £20,000	I am flexitarian (I eat meat some of the time)		Suburban	SA71	Vignette D: Low health x High behavioural expression	5	Although I appreciate what the farmer is saying I think most good farmers would intervene where an animal is in pain and would call a vet or deal with the problem themselves. Farm animals have to be protected from just wandering on roads and into urban areas so cannot really be left to wander that freely	Yes	Cattle	5	5	6	3	Getting the balance right between managing animals and leaving them to their own devices.	10	9	Minimising health issues	1	10	7	3	Farm 2	Farm 3	I grew up on a livestock farm
11346375464	Black	Female	1979	41	40-49	Post-graduate Degree		£35,000 to £49,999	Meat is a regular part of my diet		Urban (e.g. city, large town)	0	Vignette C: Low Health x Low Behavioural expression	6	it sounds as if the animals quality of life is not the best	Yes	cow	6	5	6	6	healthcare when needed	7	9	Minimising health issues	1	10	4	1	Farm 2	Farm 3	I have no experience with farm animals or livestock farms
11346375370	White	Female	1960	60	60-69	Undergraduate Degree		£35,000 to £49,999	I am flexitarian (I eat meat some of the time)		Suburban	EH49	Vignette A: High health x Low Behavioural Expression	5	It would have been higher if he’d also felt the need to ensure the animals were also happy but he doesn’t mention that	Yes	Hens	9	5	6	3	Animals able to express natural behaviours more alongside good health care. Wellbeing more than just ensuring animals are healthy.	10	9	Minimising health issues	1	9	7	2	Farm 2	Farm 3	I have been to a livestock farm(s) on an educational visit (i.e. on a school trip, to a farm open-day or to an educational farm)
11346374417	White	Male	1943	77	70-79	Undergraduate Degree		£20,000 to £34,999	Meat is a regular part of my diet		Suburban	TN1	Vignette B: High Health x High behavioural expression	10	I presume that animals who are kept in natural surroundings and are looked after by their owners are optimally healthy and content.	Yes	cows	9	9	8	10	nothing	9	10	Promoting the expression of natural behaviours	1	9	8	0	Farm 2	Farm 3	I have no experience with farm animals or livestock farms
11346373693	White	Female	1956	64	60-69	Secondary		Less than £20,000	I am pescatarian (I eat fist but not meat)		Semi-rural (e.g. village, slightly rural area)	TN6	Vignette C: Low Health x Low Behavioural expression	0	If an animal has a sore foot it could be infectious, this will not get better on its own. Animals should be allowed to act as naturally as they can for their own benefit.	Yes	Cattle	1	0	4	5	Regular checks on the health of their animals, particularly feet and udders. Think how to keep the animals happy as much as they can in this scenario.	10	10	Minimising health issues	0	10	5	1	Farm 2	Farm 3	I have worked on a livestock farm
11346373533	White	Male	1949	71	70-79	Post-graduate Degree		Less than £20,000	Meat is a regular part of my diet		Semi-rural (e.g. village, slightly rural area)	DE55	Vignette A: High health x Low Behavioural Expression	5	well the farmer appears to feel as long as they are pain free ,stress free and injury free then thats it,don't need to offer any more input? not sure if that approach is entirely correct for the overall well being of his animals?	Yes	cow	10	7	8	10	well I think bonding with humans is important, and that link is all part of the care of animals, I am not sure,but there maybe statistics to say that human connection an interaction in a warm and positive way,yields better results all round,maybe less medicines and greater fertility,I am only summizing	10	10	Promoting the expression of natural behaviours	1	10	10	1	Farm 2	Farm 3	I have relatives or friends who are livestock farmers
11346373206	Mixed	Male	1961	59	50-59	Post-graduate Degree		£50,000 to £74,999	Meat is a regular part of my diet		Suburban	CV4	Vignette C: Low Health x Low Behavioural expression	4	Because I think animals do need proper vet care from time to tome	Yes	Cows	4	4	5	4	Give the animals the care they need when they need it	8	6	Minimising health issues	2	7	6	2	Farm 2	Farm 3	I have no experience with farm animals or livestock farms
11346372567	White	Female	1957	63	60-69	Post-graduate Degree		Less than £20,000	I am flexitarian (I eat meat some of the time)		Urban (e.g. city, large town)	TQ4	Vignette B: High Health x High behavioural expression	9	I think they are kept thoughtfully and their well-being in mind but I do not know about the food they have and the surroundings they are kept it can be the right one but not sure	Yes	pigs	5	9	8	7	I could not keep animals to kill them or sell them for the same reason	10	10	Promoting the expression of natural behaviours	9	10	8	5	Farm 2	Farm 3	I have relatives or friends who are livestock farmers
11346372322	White	Female	1957	63	60-69	Secondary		£20,000 to £34,999	Meat is a regular part of my diet		Semi-rural (e.g. village, slightly rural area)	SO50	Vignette D: Low health x High behavioural expression	8	The farmer seems to let the animals experience life in the most natural way possible but is aware when intervention is needed to maintain health.	Yes	Cow	6	8	8	8		8	10	Promoting the expression of natural behaviours	6	6	3	8	Farm 2	Farm 3	I have been to a livestock farm(s) on an educational visit (i.e. on a school trip, to a farm open-day or to an educational farm)
11346370393	White	Female	1954	66	60-69	Post-graduate Degree		Prefer not to say	Meat is a regular part of my diet		Urban (e.g. city, large town)	ME1	Vignette A: High health x Low Behavioural Expression	5	If the farmer wants his animals to be stress free, he is presumably making allowances for natural behaviours which might cause stress if not provided for.	Yes	cows	8	5	7	5	make greater allowance for behaviours	10	5	Minimising health issues	2	7	6	5	Farm 2	Farm 3	I have no experience with farm animals or livestock farms
11346369986	White	Female	1945	75	70-79	Secondary		Less than £20,000	I am flexitarian (I eat meat some of the time)		Semi-rural (e.g. village, slightly rural area)	Br5	Vignette D: Low health x High behavioural expression	7	It seems natural for the animals	No		8	8	7	6		8	8	Promoting the expression of natural behaviours	5	8	6	5	Farm 4	Farm 3	I have no experience with farm animals or livestock farms
11346369423	Black	Female	1980	40	40-49	Other (please specify)	HNC	£50,000 to £74,999	I am pescatarian (I eat fist but not meat)		Urban (e.g. city, large town)	sw16	Vignette B: High Health x High behavioural expression	10	They are concerned about the health of the animals but also recognise that they have their own natural habits, that should be allowed. An example is my dog loves to sniff others dogs pee, I allow this as it's a natural instinct, and I must balance this with what I consider unhealthy for a human.	Yes	Goats	8	10	9	10	Nothing	9	7	Minimising health issues	3	8	5	7	Farm 1	Farm 3	I have been to a livestock farm(s) on an educational visit (i.e. on a school trip, to a farm open-day or to an educational farm)
11346369283	White	Male	1944	76	70-79	Secondary		Less than £20,000	I am flexitarian (I eat meat some of the time)		Urban (e.g. city, large town)	SO18	Vignette D: Low health x High behavioural expression	8	Allowing animals to be their own decisionmakers strikes me as more likely for them to 'enjoy' their life	Yes	cattle, pigs, sheep and chickens	5	10	8	8	I think helping an animal with a sore foot would likely ensure better health	8	8	Promoting the expression of natural behaviours	2	9	6	1	Farm 2	Farm 3	Other (please specify)	I have kept chickens and had friends who had goats, sheep and chickens
11346368297	White	Female	1953	67	60-69	Undergraduate Degree		£20,000 to £34,999	Meat is a regular part of my diet		Semi-rural (e.g. village, slightly rural area)	HU14	Vignette C: Low Health x Low Behavioural expression	1	Any animal with any injury, even a sore foot, should be taken care of whether that be a vet visit or seeing to the animal yourself.	Yes	Sheep	1	1	4	1	All livestock should be monitored and checked regulalrly by the famer and a vet if necessary. Leaving an animal to take care of itself could very well lead to further complications or infection of other livestock.	10	5	Minimising health issues	0	10	9	1	Farm 2	Farm 4	I have relatives or friends who are livestock farmers
11346368230	White	Male	1962	58	50-59	Secondary		£35,000 to £49,999	Meat is a regular part of my diet		Urban (e.g. city, large town)	m23	Vignette B: High Health x High behavioural expression	9	the animals are free to roam and be themselves	Yes	cows	7	8	9	8	interaction with the public i.e. children being able to visit and feed	9	8	Minimising health issues	5	3	5	2	Farm 2	Farm 3	I have been to a livestock farm(s) on an educational visit (i.e. on a school trip, to a farm open-day or to an educational farm)
11346368049	White	Female	1960	60	60-69	Undergraduate Degree		£35,000 to £49,999	Meat is a regular part of my diet		Urban (e.g. city, large town)	Ts26	Vignette A: High health x Low Behavioural Expression	7	He seems to care about the animals wellbeing.	Yes	Pig	7	7	8	8	Allow the animals plenty of time to roam the fields	10	8	Promoting the expression of natural behaviours	2	9	5	2	Farm 2	Farm 3	I have no experience with farm animals or livestock farms
11346367878	White	Male	1956	64	60-69	Post-graduate Degree		£75,000 to £99,999	Meat is a regular part of my diet		Suburban	SN25	Vignette C: Low Health x Low Behavioural expression	9	The person said on his farm he rarely interferes with his animals. So a slight sore foot he would leave alone. But I am sure he would help an animal if in bad distress.	No		9	10	9	8	Regular check ups by a vet. But maybe tyhe farmer does that anyhow?	9	8	Minimising health issues	3	5	7	7	Farm 2	Farm 3	I have no experience with farm animals or livestock farms
11346366919	White	Male	1956	64	60-69	Secondary		Less than £20,000	Meat is a regular part of my diet		Semi-rural (e.g. village, slightly rural area)	wr15	Vignette D: Low health x High behavioural expression	2	he doesn't care about his animals	No		2	2	5	3	the farmer	10	10	Minimising health issues	0	10	10	5	Farm 2	Farm 3	I have relatives or friends who are livestock farmers
11346363901	White	Female	1954	66	60-69	Other (please specify)	HNC	£35,000 to £49,999	Meat is a regular part of my diet		Suburban	NE13	Vignette D: Low health x High behavioural expression	8	I like that the animals have freedom to wander and do what they please when they please, it feels very natural and happy for the animals. But I'm not sure about the health aspect of leaving the to heal themselves, even a sore foot can cause a lot of pain for the animal and could develop into something worse without any intervention	Yes	cattle	5	10	7	8	I would have regular visits from a vet to inspect the animals	9	10	Promoting the expression of natural behaviours	0	10	4	6	Farm 2	Farm 3	I have no experience with farm animals or livestock farms
11346363847	White	Male	1955	65	60-69	Secondary		£20,000 to £34,999	Meat is a regular part of my diet		Urban (e.g. city, large town)	SA15	Vignette D: Low health x High behavioural expression	7	They seem happy to me. They are respected	Yes	Cow	7	9	8	8	I wouldn’t	9	6	Minimising health issues	2	8	4	2	Farm 2	Farm 1	I have no experience with farm animals or livestock farms
11346363532	Other	Prefer not to say	0	0	#N/A	Secondary		Prefer not to say	Prefer not to say		Urban (e.g. city, large town)	0	Vignette D: Low health x High behavioural expression	8	Had experience staying on a farm and this indicated that eg cows were happier when allowed to do natural things such as wander around. This is not to mention the obvious distress for both animals when a calf was taken from the mother very young.	Yes	Cows	8	8	8	5	From a practical perspective it's not realistic I would say for an animal to lie anywhere it wants to. There are space restrictions on any farm and this would have to limit the areas where the animal lies for example. They may also be better off ie safer in a closed building at night due to weather, foxes, other wid animals eg dogs etc	7	8	Promoting the expression of natural behaviours	0	10	6	5	Farm 4	Farm 1	I have relatives or friends who are livestock farmers
11346363434	White	Male	1954	66	60-69	Undergraduate Degree		£20,000 to £34,999	Meat is a regular part of my diet		Suburban	DN4	Vignette B: High Health x High behavioural expression	10	They are being able to behave like normal animals	No		10	10	10	10	Nothing	10	10	Minimising health issues	4	8	8	5	Farm 2	Farm 3	I have no experience with farm animals or livestock farms
11346363319	White	Male	1958	62	60-69	Undergraduate Degree		Less than £20,000	Meat is a regular part of my diet		Suburban	SN4	Vignette C: Low Health x Low Behavioural expression	3	Farmers' attitudes toward livestock seem somewhat callous to people from urban environments.	Yes	cattle	3	5	6	2	I think an animal with an injury should be seen by a vet.	9	9	Minimising health issues	0	10	10	0	Farm 2	Farm 3	I have relatives or friends who are livestock farmers
11346363060	White	Male	1953	67	60-69	Post-graduate Degree		£20,000 to £34,999	I am flexitarian (I eat meat some of the time)		Rural	EX4	Vignette B: High Health x High behavioural expression	8	it seems that they are treated well	Yes	One i used to live on	8	8	8	5		8	8	Promoting the expression of natural behaviours	3	8	8	2	Farm 2	Farm 3	I grew up on a livestock farm
11346363025	White	Female	1991	29	26-30	Secondary		£20,000 to £34,999	Meat is a regular part of my diet		Semi-rural (e.g. village, slightly rural area)	SO40	Vignette B: High Health x High behavioural expression	10	I think the animals are well looked after due to them having space to explore. The farmer priority seems to be making the animals stress free, pain free and injury free. The animals sound like they are raised in an organic setting.	No		5	5	5	5	There would be not a huge volume of animals being raised at the farm.	7	7	Minimising health issues	8	5	6	2	Farm 2	Farm 3	I have no experience with farm animals or livestock farms
11346362786	White	Female	1954	66	60-69	Other (please specify)	AAT & some ACCA exams passed as well as A and O levels	£50,000 to £74,999	I am flexitarian (I eat meat some of the time)		Semi-rural (e.g. village, slightly rural area)	RG7	Vignette D: Low health x High behavioural expression	8	In the main the farmer seems to have the interest of his animals at heart but I am concerned that he wouldn't worry if they had a sore foot.	Yes	Cows and sheep	7	7	7	7	I would get the farmer to make sure that the animals weren't suffering from any injury.	9	9	Minimising health issues	5	7	6	5	Farm 2	Farm 3	I have no experience with farm animals or livestock farms
11346362027	White	Female	1958	62	60-69	Secondary		£20,000 to £34,999	Meat is a regular part of my diet		Urban (e.g. city, large town)	BS16	Vignette B: High Health x High behavioural expression	10	Because the farmer has a holistic approach to his animals. He is concerned about their physical and mental health.	Yes	Cows & chickens	10	10	10	10	Instead of “trying” to ensure all of this. Simply make it happen.	9	10	Promoting the expression of natural behaviours	0	10	10	0	Farm 2	Farm 3	I have no experience with farm animals or livestock farms
11346360653	Mixed	Female	1952	68	60-69	Undergraduate Degree		Less than £20,000	I am flexitarian (I eat meat some of the time)		Suburban	SY1	Vignette D: Low health x High behavioural expression	1	Although it is positive that the animals can follow a natural behaviour it is irresponsible not to aid an animal in your care if it is injured	Yes	Cow ,horse	3	3	4	4	Look after any injured animals	9	9	Promoting the expression of natural behaviours	1	10	5	5	Farm 2	Farm 3	Other (please specify)	I lived on a farm
11346360293	White	Female	1960	60	60-69	Undergraduate Degree		Prefer not to say	Meat is a regular part of my diet		Rural	PR3	Vignette A: High health x Low Behavioural Expression	6	The animals should be allowed to act naturally and be encouraged to.	Yes	Chickens	4	3	3	5	That thought was given to allow the animals more chance to behave naturally.	8	8	Minimising health issues	6	7	7	4	Farm 2	Farm 3	I have relatives or friends who are livestock farmers
11346359738	White	Male	1954	66	60-69	Post-graduate Degree		Less than £20,000	I am flexitarian (I eat meat some of the time)		Semi-rural (e.g. village, slightly rural area)		Vignette D: Low health x High behavioural expression	4	If an animal is injured or ill you need to intervene	No		5	9	8	5	regular vetinary checks	10	10	Minimising health issues	3	10	8	4	Farm 2	Farm 3	I have worked on a livestock farm
11346359673	Black	Female	1967	53	50-59	Secondary		£50,000 to £74,999	Meat is a regular part of my diet		Urban (e.g. city, large town)	LS9	Vignette D: Low health x High behavioural expression	7	I can tell the farmer cares for the animals, the research they have put into increasing his knowledge of their behaviour etc	Yes	Cow	6	7	8	8	Be more proactive if the animal is suffering even if it is just a sore foot	8	8	Promoting the expression of natural behaviours	4	9	7	5	Farm 2	Farm 3	I have no experience with farm animals or livestock farms
11346359178	White	Female	1959	61	60-69	Undergraduate Degree		Less than £20,000	Meat is a regular part of my diet		Semi-rural (e.g. village, slightly rural area)	SN16	Vignette C: Low Health x Low Behavioural expression	5	Important for medical attention should the need arise.	Yes	cow	7	7	7	6	Nothing really	10	10	Promoting the expression of natural behaviours	2	10	7	7	Farm 4	Farm 1	I have been to a livestock farm(s) on an educational visit (i.e. on a school trip, to a farm open-day or to an educational farm)
11346358898	White	Male	1951	69	60-69	Secondary		£20,000 to £34,999	Meat is a regular part of my diet		Rural	HR7	Vignette B: High Health x High behavioural expression	10	This farmer is proactively protecting the health and well-being of his livestock	Yes	cow	8	10	8	8		10	8	Minimising health issues	2	8	5	7	Farm 2	Farm 3	I have relatives or friends who are livestock farmers
11346357988	White	Female	1959	61	60-69	Secondary		Less than £20,000	I am flexitarian (I eat meat some of the time)		Semi-rural (e.g. village, slightly rural area)	BN25	Vignette A: High health x Low Behavioural Expression	3	The farmer is supportive of the physical well-being of the animals but not the emotional, so if they show signs of emotional distress this will affect the overall well being.	Yes	Cows	4	3	5	6	Educate the farmer to recognise emotional well being and stress in animals as being important in their physical well being	10	10	Minimising health issues	0	10	5	2	Farm 2	Farm 3	I have no experience with farm animals or livestock farms
11346356803	White	Male	1960	60	60-69	Undergraduate Degree		£20,000 to £34,999	Meat is a regular part of my diet		Suburban	RM15	Vignette B: High Health x High behavioural expression	10	It seems ideal. I can't think of how to better it.	No		10	10	10	10	Nothing	10	7	Minimising health issues	5	9	3	7	Farm 2	Farm 3	I have been to a livestock farm(s) on an educational visit (i.e. on a school trip, to a farm open-day or to an educational farm)
11346356671	White	Female	1957	63	60-69	Secondary		£20,000 to £34,999	Meat is a regular part of my diet		Suburban	DN18	Vignette A: High health x Low Behavioural Expression	10	THEY SEEM TO HAVE A CARING APPROACH TO ANIMAL CARE, THEY DEAL WITH ISSUES AS THEY ARISE SO THE ANIMALS ARE HEALTHY	Yes	PIGS/SHEEP AND CATTLE	10	9	10	10	NOTHING	10	10	Minimising health issues	2	9	3	1	Farm 2	Farm 3	I have no experience with farm animals or livestock farms
11346355768	White	Female	1954	66	60-69	Secondary		Prefer not to say	I am flexitarian (I eat meat some of the time)		Suburban	B60	Vignette D: Low health x High behavioural expression	9	allowed to live as they should	No		8	9	9	9	not sure	10	10	Promoting the expression of natural behaviours	2	9	5	2	Farm 2	Farm 3	I have no experience with farm animals or livestock farms
11346355183	White	Female	1954	66	60-69	Secondary		Prefer not to say	Meat is a regular part of my diet		Semi-rural (e.g. village, slightly rural area)	0	Vignette A: High health x Low Behavioural Expression	4	he doesnt support natural behaviour expressions in his animals	No		5	5	5	5	other than we know what animals he is farming thats it	8	10	Minimising health issues	6	10	8	1	Farm 2	Farm 3	I have no experience with farm animals or livestock farms
11346355152	White	Male	1959	61	60-69	Undergraduate Degree		£20,000 to £34,999	I am flexitarian (I eat meat some of the time)		Suburban	bd21	Vignette C: Low Health x Low Behavioural expression	1	Animal welfare should be compulsory	Yes	cow	1	3	4	1	welfare should be made compulsory on this farm or it's produce boycotted	10	4	Minimising health issues	3	10	6	3	Farm 2	Farm 3	I have been to a livestock farm(s) on an educational visit (i.e. on a school trip, to a farm open-day or to an educational farm)
11346355041	White	Female	1954	66	60-69	Undergraduate Degree		Less than £20,000	Meat is a regular part of my diet		Suburban	IV31	Vignette A: High health x Low Behavioural Expression	5	(THIS SURVEY HAS REPEATED). I RATED SO BECAUSE THE PHYSICAL WELL BEING IS CATERED FOR BUT I BELIEVE THAT THE FARM SHOULD PAY MORE ATTENTION TO ANIMALS BEING KEPT IN A SUITABLY FREE AND NATURAL ENVIRONMENT TOO. ... ABLE TO FEED NATURALLY AND EXERCISE AND REST AS AND WHEN THEY WANT.	Yes	CATTLE	5	4	5	6	I WOULD ENSURE THAT THE ANIMALS ARE LIVING THEIR NATURAL ENVIRONMENT-UNCROWDED AND WITH SHELTER/ SPACE AND NATURAL FEED AS APPROPRIATE AND AVAILABLE WHEN THEY WISH	10	10	Minimising health issues	2	9	7	0	Farm 2	Farm 3	Other (please specify)	I LIVED FOR 20 YEARS SURROUNDED BY FARMING OF CATTLE AND SHEEP, IN A FAIRLY REMOTE RURAL LOCATION
11346354651	White	Female	1962	58	50-59	Secondary		Over £100,000	Meat is a regular part of my diet		Suburban	IG5	Vignette B: High Health x High behavioural expression	10	because it appears as though they are well looked after. it looks like they can roam as they like etc.	No		9	8	8	9	nothing it sounds good to me	9	9	Promoting the expression of natural behaviours	9	5	5	6	Farm 2	Farm 3	I have no experience with farm animals or livestock farms
11346353790	White	Male	1965	55	50-59	Post-graduate Degree		£20,000 to £34,999	Meat is a regular part of my diet		Rural		Vignette C: Low Health x Low Behavioural expression	2	Not natural environment so argument flawed	No		3	5	3	5	Treat the animals problems	7	4	Minimising health issues	7	5	7	3	Farm 2	Farm 3	I have worked on a livestock farm
11346353383	White	Female	1932	88	80-99	Secondary		Less than £20,000	Meat is a regular part of my diet		Suburban	EH4	Vignette D: Low health x High behavioural expression	7	The animals are in a natural setting and can exhibit natural behaviours, which all adds to their physical and psychological health	No		4	7	5	7	Someone to watch and safeguard that freedom does not degenerate into neglect.	8	8	Minimising health issues	8	9	5	5	Farm 2	Farm 3	I have no experience with farm animals or livestock farms
11346353252	Black	Male	1967	53	50-59	Secondary		£20,000 to £34,999	I am flexitarian (I eat meat some of the time)		Urban (e.g. city, large town)	SW2	Vignette A: High health x Low Behavioural Expression	10	The farmer has taken great care of his animals as healthy animals are happy animals	Yes	Cows sheep	10	10	10	10	Breed plenty live stock as this farmer knows how to treat animals	10	10	Minimising health issues	3	9	10	6	Farm 4	Farm 3	I have no experience with farm animals or livestock farms
11346352576	White	Male	1951	69	60-69	Post-graduate Degree		£75,000 to £99,999	Meat is a regular part of my diet		Urban (e.g. city, large town)	N13	Vignette D: Low health x High behavioural expression	8	This sounds like a very natural approach. However I do think that if the animal is hurt action could be taken to aid healing.	No		8	9	8	7	Help the animals if they are hurt or ill	9	9	Promoting the expression of natural behaviours	5	5	5	5	Farm 2	Farm 3	I have no experience with farm animals or livestock farms
11346352540	Mixed	Male	1978	42	40-49	Undergraduate Degree		£75,000 to £99,999	I am flexitarian (I eat meat some of the time)		Suburban	DA9	Vignette B: High Health x High behavioural expression	8	Sounds like the animals can walk around and enjoy their time on the farm	Yes	Reads like a cow or a sheep	7	8	8	9		10	9	Promoting the expression of natural behaviours	8	8	6	8	Farm 2	Farm 3	I have no experience with farm animals or livestock farms
11346352434	White	Female	0	2020	80-99	Undergraduate Degree		Prefer not to say	I am flexitarian (I eat meat some of the time)		Urban (e.g. city, large town)	0	Vignette B: High Health x High behavioural expression	10	It sounds a very healthy lifestyle with freedom to move and associate.	Yes	pigs,sheep,cows	10	10	8	10		10	5	Minimising health issues	0	8	5	0	Farm 2	Farm 3	I have no experience with farm animals or livestock farms
11346352385	White	Male	1946	74	70-79	Secondary		£20,000 to £34,999	Meat is a regular part of my diet		Semi-rural (e.g. village, slightly rural area)	Ol13	Vignette A: High health x Low Behavioural Expression	10	It's a good looked after farm animals	No		9	9	9	9	Nothing	9	10	Promoting the expression of natural behaviours	6	10	9	5	Farm 2	Farm 4	I have no experience with farm animals or livestock farms
11346351529	White	Female	1960	60	60-69	Secondary		£35,000 to £49,999	I am pescatarian (I eat fist but not meat)		Rural	fk15	Vignette A: High health x Low Behavioural Expression	8	their health seems to be a good consideration	No		9	7	9	8	environment possibly	9	9	Promoting the expression of natural behaviours	0	9	5	1	Farm 2	Farm 3	Other (please specify)	some interaction with local farm
11346351024	White	Male	1960	60	60-69	Secondary		£20,000 to £34,999	Meat is a regular part of my diet		Rural	Cw6	Vignette C: Low Health x Low Behavioural expression	1	Because the animal is being left potentially in pain and discomfort	Yes	Pig	2	2	5	5	Improved animal welfare	7	5	Minimising health issues	1	10	6	1	Farm 2	Farm 3	I have been to a livestock farm(s) on an educational visit (i.e. on a school trip, to a farm open-day or to an educational farm)
11346350596	Black	Male	1977	43	40-49	Undergraduate Degree		Prefer not to say	Meat is a regular part of my diet		Suburban	B23	Vignette B: High Health x High behavioural expression	9	Because the animals are able to exhibit natural tendencies and freedom of thought, which I would think would boost, well-being	No		8	9	9	9	I would not change I thing about the farm as it seems to be a favourable place for the animals to thrive	8	9	Promoting the expression of natural behaviours	3	7	8	4	Farm 2	Farm 3	I have no experience with farm animals or livestock farms
11346350552	White	Female	1994	26	26-30	Undergraduate Degree		£35,000 to £49,999	Meat is a regular part of my diet		Suburban	de55	Vignette D: Low health x High behavioural expression	6	not intervening with health issues is poor but natural behaviours an and allowing them outside etc is great	Yes	pigs	3	9	8	7	check your animals for health conditions and any issues seen, regular check ups too	9	10	Promoting the expression of natural behaviours	8	10	10	3	Farm 2	Farm 3	I have no experience with farm animals or livestock farms
11346350196	White	Male	1967	53	50-59	Secondary		Prefer not to say	Meat is a regular part of my diet		Urban (e.g. city, large town)	BN3
11346349966	White	Female	1959	61	60-69	Secondary		Less than £20,000	I am flexitarian (I eat meat some of the time)		Urban (e.g. city, large town)	ST4	Vignette C: Low Health x Low Behavioural expression	1	I think it is wrong not to treat an injured animal as this affects its overall health and well being	Yes	cow	1	2	4	1	Change the farmer and replace him with someone who cares about the animals.	9	7	Minimising health issues	1	10	6	1	Farm 2	Farm 3	I have no experience with farm animals or livestock farms
11346349426	White	Female	0	2020	80-99	Undergraduate Degree		Over £100,000	I am flexitarian (I eat meat some of the time)		Suburban	mk15	Vignette B: High Health x High behavioural expression	10	very carefull owner looking out for the animals wellfare.	Yes	cows and goats.	10	10	10	10	feed them well.	10	10	Minimising health issues	5	9	9	8	Farm 2	Farm 4	I have no experience with farm animals or livestock farms
11346348857	White	Female	1954	66	60-69	Secondary		£20,000 to £34,999	Meat is a regular part of my diet		Semi-rural (e.g. village, slightly rural area)	ST21	Vignette A: High health x Low Behavioural Expression	7	The farmer is doing a good job ensuring that the animals are physically healthy but could do more to promote their mental well being	Yes	Cows	10	5	7	9	Maybe as much emphasis placed on mental well being as is obviously placed on physical health	10	8	Minimising health issues	0	10	2	2	Farm 2	Farm 3	I have no experience with farm animals or livestock farms
11346348751	White	Male	1954	66	60-69	Undergraduate Degree		£35,000 to £49,999	Meat is a regular part of my diet		Suburban	Np7	Vignette D: Low health x High behavioural expression	7	The free range elements is goodn, but tha failure to treat illness is bad	No		6	7	4	7	More intervention in preventing and treating illness and disease	10	8	Promoting the expression of natural behaviours	2	9	8	0	Farm 2	Farm 3	I have relatives or friends who are livestock farmers
11346348521	White	Male	1952	68	60-69	Post-graduate Degree		Less than £20,000	I am flexitarian (I eat meat some of the time)		Suburban	DY2	Vignette C: Low Health x Low Behavioural expression	4	I think that, with large numbers of livestock, farmers should intervene with health issues. However, there is no easy way to cure a "sore foot" and it does need time to heal - BUT, the farmer should always be watchful and determine whether intervention is necessary. The above statement is too laissez faire.	No		5	7	8	3	I think that the farmer needs to show that they are proactive and are recording things that are going wrong for their livestock. Especially if they have large numbers, as it is too easy to forget things noticed - especially with a busy farm.	9	8	Minimising health issues	3	10	9	3	Farm 2	Farm 3	I have no experience with farm animals or livestock farms
11346347903	White	Female	1960	60	60-69	Secondary		Less than £20,000	I am flexitarian (I eat meat some of the time)		Rural	cm9	Vignette A: High health x Low Behavioural Expression	5	all working farms will have issues with animal welfare	Yes	cows	5	1	5	7	maybe more time spent outside, better surroundings	9	9	Minimising health issues	2	9	9	1	Farm 2	Farm 1	I have been to a livestock farm(s) on an educational visit (i.e. on a school trip, to a farm open-day or to an educational farm)
11346347728	White	Male	1947	73	70-79	Secondary		£20,000 to £34,999	Meat is a regular part of my diet		Urban (e.g. city, large town)	Mk2	Vignette C: Low Health x Low Behavioural expression	2	It seems the animals are left to fend for themselves	Yes	Cattle	2	2	5	2	The owner	10	9	Minimising health issues	2	5	7	5	Farm 4	Farm 1	I have no experience with farm animals or livestock farms
11346347680	Black	Male	1981	39	31-39	Secondary		Less than £20,000	Meat is a regular part of my diet		Suburban	SE22	Vignette B: High Health x High behavioural expression	7	There are minimal health problems and the animals can wander around as they please	Yes	Sheep	7	7	8	8	Nothing	9	8	Minimising health issues	5	5	7	5	Farm 2	Farm 3	I have no experience with farm animals or livestock farms
11346347177	White	Male	1960	60	60-69	Secondary		£20,000 to £34,999	Meat is a regular part of my diet		Semi-rural (e.g. village, slightly rural area)	IV30	Vignette B: High Health x High behavioural expression	9	Animals that are reared in a more natural manner should be less stressed and so more productive.	Yes	Cows	9	9	9	9		9	9	Promoting the expression of natural behaviours	3	8	6	4	Farm 2	Farm 3	I have no experience with farm animals or livestock farms
11346347133	Black	Female	1971	49	40-49	Undergraduate Degree		£20,000 to £34,999	Meat is a regular part of my diet		Urban (e.g. city, large town)	N12	Vignette C: Low Health x Low Behavioural expression	5	it's difficult to guage the well-being of animals on the farm without further info. The example given of a sore foot is not that serious and so the assumption of average health seems appropriae	No		5	5	5	5	I wouldn't change anything without more info	7	5	Minimising health issues	5	5	5	5	Farm 2	Farm 3	I have no experience with farm animals or livestock farms
11346347101	White	Female	1959	61	60-69	Post-graduate Degree		£50,000 to £74,999	Meat is a regular part of my diet		Suburban	CO1	Vignette A: High health x Low Behavioural Expression	5	I think that this is how most farmers look after their animals because it would be difficult to care for their needs other than physical.	Yes	Cows, Lams, Pigs.	9	5	5	5	Probably nothing	9	5	Minimising health issues	3	7	7	5	Farm 2	Farm 3	I have no experience with farm animals or livestock farms
11346346848	White	Male	1957	63	60-69	Undergraduate Degree		Prefer not to say	I am flexitarian (I eat meat some of the time)		Semi-rural (e.g. village, slightly rural area)	po14	Vignette B: High Health x High behavioural expression	9	Its as close to being wild as is practical	Yes	Turkey	10	10	7	10	Nothing	10	9	Minimising health issues	7	8	8	4	Farm 2	Farm 3	I have been to a livestock farm(s) on an educational visit (i.e. on a school trip, to a farm open-day or to an educational farm)
11346346819	White	Female	1956	64	60-69	Undergraduate Degree		Less than £20,000	Meat is a regular part of my diet		Semi-rural (e.g. village, slightly rural area)	SY12	Vignette A: High health x Low Behavioural Expression	10	A happy and healthy animal will follow its own behavioural instincts.	No		10	10	10	10	Nothing	10	8	Minimising health issues	5	7	7	5	Farm 2	Farm 3	I have no experience with farm animals or livestock farms
11346346770	White	Female	1955	65	60-69	Undergraduate Degree		Less than £20,000	Meat is a regular part of my diet		Semi-rural (e.g. village, slightly rural area)	LN4	Vignette B: High Health x High behavioural expression	10	Farmer seems to take the health and well being of his animals seriously	No		10	10	10	10	Nothing	10	10	Promoting the expression of natural behaviours	5	10	6	3	Farm 2	Farm 3	I have worked on a livestock farm
11346346451	White	Female	1955	65	60-69	Post-graduate Degree		Less than £20,000	I am vegetarian		Suburban	N6	Vignette D: Low health x High behavioural expression	2	I think care needs to be both proactive as well as treating illnesses where they arise. Good animal husbandry also requires daily observation and interaction with animals under your care.	Yes	sheep	3	5	4	4	proactive and treatment for conditions where necessary. interaction ie walking among daily and observation	9	9	Minimising health issues	2	9	8	3	Farm 2	Farm 3	I have relatives or friends who are livestock farmers
11346346275	White	Female	1955	65	60-69	Primary		Less than £20,000	Meat is a regular part of my diet		Suburban	Ka13	Vignette A: High health x Low Behavioural Expression	7	They need to live as normal a life as possible	No		10	3	6	6	Let them be more natural .mix freely .be outdoors and have places of shelter	10	10	Promoting the expression of natural behaviours	1	10	10	1	Farm 2	Farm 3	I have no experience with farm animals or livestock farms
11346346145	White	Male	1963	57	50-59	Undergraduate Degree		£20,000 to £34,999	I am flexitarian (I eat meat some of the time)		Urban (e.g. city, large town)	SW19	Vignette B: High Health x High behavioural expression	10	They are cared physically and mentally, also they have freedom.	Yes	pigs	10	10	10	10	I don't know.	10	10	Promoting the expression of natural behaviours	1	9	9	0	Farm 2	Farm 3	I have no experience with farm animals or livestock farms
11346346045	White	Female	1955	65	60-69	Secondary		£20,000 to £34,999	Meat is a regular part of my diet		Suburban	FY8	Vignette A: High health x Low Behavioural Expression	8	He wants to keep them healthy and natural behaviour should occur naturally	Yes	Cow	10	9	10	8	Try to let them live in as natural surroundings as possible	10	8	Minimising health issues	5	7	7	4	Farm 2	Farm 3	I have no experience with farm animals or livestock farms
11346345933	White	Female	1951	69	60-69	Secondary		£50,000 to £74,999	Meat is a regular part of my diet		Semi-rural (e.g. village, slightly rural area)	IP11	Vignette A: High health x Low Behavioural Expression	5	Although the animals are kept healthy, there does not seem to be concern for their overall contentment.	No		8	3	8	5	The animals should be kept in a more natural environment so that not only is their health protected but also their contentment is of greater importance.	8	8	Minimising health issues	3	10	7	1	Farm 2	Farm 3	I have relatives or friends who are livestock farmers
11346345678	White	Female	1995	25	18-25	Post-graduate Degree		£50,000 to £74,999	I am flexitarian (I eat meat some of the time)		Urban (e.g. city, large town)	YO24	Vignette B: High Health x High behavioural expression	9	Sounds like they are being looked after and given freedom to live a relatively normal life	Yes	goats	8	9	6	9		10	7	Minimising health issues	8	10	8	5	Farm 2	Farm 3	I have relatives or friends who are livestock farmers
11346345362	White	Female	1956	64	60-69	Secondary		Prefer not to say	Prefer not to say		Semi-rural (e.g. village, slightly rural area)	LE9	Vignette A: High health x Low Behavioural Expression	5	There is more to well-being than health issues.	No		8	5	6	6	More needs to be done to address and support natural behavioural expression in the animals.	10	10	Minimising health issues	5	7	5	3	Farm 2	Farm 3	Other (please specify)	When I was younger I had a family friend who kept animals on the farm and whom I used to visit.
11346344500	White	Female	1965	55	50-59	Secondary		Less than £20,000	Meat is a regular part of my diet		Urban (e.g. city, large town)	B70	Vignette B: High Health x High behavioural expression	9	The farmer obviously cares about the animals	Yes	Cows	9	9	9	9	Nothing	9	9	Minimising health issues	2	8	8	2	Farm 2	Farm 3	I have no experience with farm animals or livestock farms
11346343571	White	Male	1960	60	60-69	Post-graduate Degree		£50,000 to £74,999	I am vegetarian		Urban (e.g. city, large town)	M32	Vignette B: High Health x High behavioural expression	7	He wants the animal to be in good condition for maximum profits - It's a good selling point too.	No		7	7	4	9	Total freedom for the animals.	10	10	Promoting the expression of natural behaviours	5	8	3	2	Farm 2	Farm 3	I have no experience with farm animals or livestock farms
11346343481	White	Female	1959	61	60-69	Secondary		£20,000 to £34,999	Meat is a regular part of my diet		Urban (e.g. city, large town)	DN6	Vignette C: Low Health x Low Behavioural expression	5	I think this farmer is doing little to care for his animals.	Yes	Cows	5	5	5	2	I think these animals need a little more care.	7	10	Promoting the expression of natural behaviours	5	10	8	2	Farm 2	Farm 1	I have no experience with farm animals or livestock farms
11346342927	White	Female	1945	75	70-79	Secondary		Less than £20,000	I am flexitarian (I eat meat some of the time)		Suburban	DG2	Vignette D: Low health x High behavioural expression	1	Any health problems should be treated	No		3	5	5	3	To deal with all health problems in a timely way	10	10	Promoting the expression of natural behaviours	1	10	8	1	Farm 2	Farm 3	I have been to a livestock farm(s) on an educational visit (i.e. on a school trip, to a farm open-day or to an educational farm)
11346342211	White	Male	1949	71	70-79	Undergraduate Degree		Less than £20,000	I am flexitarian (I eat meat some of the time)		Semi-rural (e.g. village, slightly rural area)	GL11	Vignette A: High health x Low Behavioural Expression	2	Seemed to me that this is not a free-range farmer, and that he probably thinks that so long as his animals are disease-free (i.e., full of antibiotics?) they are ok.	Yes	Any non-free-range "farms" animals	4	1	8	1	A more "human" farmer, access to green fields, smaller population density	10	10	Promoting the expression of natural behaviours	1	10	10	1	Farm 2	Farm 3	I have worked on a livestock farm
11346340694	White	Male	1978	42	40-49	Secondary		Less than £20,000	I am flexitarian (I eat meat some of the time)		Semi-rural (e.g. village, slightly rural area)	TD5	Vignette A: High health x Low Behavioural Expression	7	seems to be aware of the issues and is doing what he can without going over the top	Yes	cows	7	7	7	7	perhaps he should be slightly more proactive in ensuring their absolute well being rather than just relying on the fact he wants that for them	9	9	Minimising health issues	6	7	4	7	Farm 2	Farm 3	I have no experience with farm animals or livestock farms
11346340595	White	Female	1950	70	70-79	Secondary		Less than £20,000	I am flexitarian (I eat meat some of the time)		Semi-rural (e.g. village, slightly rural area)	Td5	Vignette D: Low health x High behavioural expression	7	Because the farmer seems to care about their health	Yes	Lambs	6	7	6	7	Would call a local vet each month to check their health	10	8	Minimising health issues	5	8	2	8	Farm 2	Farm 3	I have no experience with farm animals or livestock farms
11346340076	White	Female	1994	26	26-30	Undergraduate Degree		£35,000 to £49,999	Meat is a regular part of my diet		Semi-rural (e.g. village, slightly rural area)	Dl1	Vignette B: High Health x High behavioural expression	10	The statement implies that the animals are cared for and are allowed to grow up in a natural environment	Yes	Free range	10	10	10	10	Nothing, it seems to allow farm animals to live to the fullest	10	10	Promoting the expression of natural behaviours	8	7	10	2	Farm 2	Farm 3	I have been to a livestock farm(s) on an educational visit (i.e. on a school trip, to a farm open-day or to an educational farm)
11346339967	White	Male	1969	51	50-59	Other (please specify)	HND	£20,000 to £34,999	Meat is a regular part of my diet		Urban (e.g. city, large town)	FK2	Vignette C: Low Health x Low Behavioural expression	3	I would have thought it would have been better to see if there was anything the farmer could do to help the sore foot.	Yes	sheeo	5	3	4	5	I think the farmer could be more attentive to the animals.	9	10	Minimising health issues	4	8	3	4	Farm 2	Farm 3	I have no experience with farm animals or livestock farms
11346339629	White	Male	1961	59	50-59	Secondary		Less than £20,000	Meat is a regular part of my diet		Rural	NR19	Vignette A: High health x Low Behavioural Expression	8	Because the farmer obviously cares about the health of the animals but doesn't see the need to 'go the extra mile'.	Yes	Either sheep or cattle	10	8	9	8	To ensure that there are other distractions to mentally stimulate the animals rather than just having them wandering around.	10	9	Minimising health issues	8	7	5	7	Farm 2	Farm 3	I have been to a livestock farm(s) on an educational visit (i.e. on a school trip, to a farm open-day or to an educational farm)
11346338554	White	Female	1959	61	60-69	Post-graduate Degree		£50,000 to £74,999	I am flexitarian (I eat meat some of the time)		Semi-rural (e.g. village, slightly rural area)	sg7	Vignette D: Low health x High behavioural expression	3	Not treating a health problem that can be treated is poor animal care.	Yes	cow	3	9	6	6	Farmer should treat medical problems if he can. Not ket 'nature take its course'. He is already not letting nature take its course by farming- so he is being a hypocrite not treating the sore foot.	10	7	Minimising health issues	0	10	6	4	Farm 2	Farm 3	I grew up on a livestock farm
11346338453	White	Male	1954	66	60-69	Secondary		Less than £20,000	I am vegetarian		Suburban	BT40	Vignette A: High health x Low Behavioural Expression	9	THE FARMER IS DOING THE BEST HE CAN FOR THE ANIMALS	Yes	COWS	10	8	10	9	NOTHING REALLY	10	8	Minimising health issues	5	10	3	1	Farm 2	Farm 3	I have no experience with farm animals or livestock farms
11346338271	White	Male	1961	59	50-59	Undergraduate Degree		£20,000 to £34,999	Meat is a regular part of my diet		Suburban	M27
11346338193	White	Male	1960	60	60-69	Secondary		£20,000 to £34,999	Meat is a regular part of my diet		Urban (e.g. city, large town)	S13	Vignette B: High Health x High behavioural expression	10	I think that these animals are healthy and well cared for.	No		10	10	10	10	I wouldn't change anything.	10	9	Minimising health issues	4	10	9	2	Farm 2	Farm 3	I have been to a livestock farm(s) on an educational visit (i.e. on a school trip, to a farm open-day or to an educational farm)
11346337842	White	Male	1969	51	50-59	Undergraduate Degree		£20,000 to £34,999	I am flexitarian (I eat meat some of the time)		Urban (e.g. city, large town)	0	Vignette A: High health x Low Behavioural Expression	9	Farmer wants his animals to be stress, injury and pain free which is good enough for me	Yes	Chickens	9	8	9	9	Clarify how the farmer is managing to produce a stress, injury and pain free environment for his animals	10	8	Minimising health issues	9	7	6	6	Farm 2	Farm 3	I have no experience with farm animals or livestock farms
11346337651	White	Female	1959	61	60-69	Post-graduate Degree		Prefer not to say	Meat is a regular part of my diet		Suburban	BN16	Vignette A: High health x Low Behavioural Expression	4	If they're not able to behave reasonably normally, then I think they'll start to behave abnormality which would naturally lead to stress for them.	Yes	Pigs and chickens	4	3	5	6	To find out what the farmer meant and whether or not that would change my view.	10	10	Minimising health issues	5	10	1	4	Farm 2	Farm 3	I have no experience with farm animals or livestock farms
11346337199	White	Male	1977	43	40-49	Secondary		Less than £20,000	Meat is a regular part of my diet		Rural	PE11	Vignette B: High Health x High behavioural expression	9	The animals have a more natural life	No		9	9	8	8	Nothing	7	5	Minimising health issues	3	5	2	5	Farm 2	Farm 3	I have no experience with farm animals or livestock farms
11346336220	White	Female	1992	28	26-30	Undergraduate Degree		£20,000 to £34,999	I am flexitarian (I eat meat some of the time)		Urban (e.g. city, large town)	L36	Vignette C: Low Health x Low Behavioural expression	1	Ignoring an injury seems irresponsible, sometimes a small injury can eventually cause major complications such as infections which would ultimately be potentially dangerous for the animal.	Yes	Cow	1	5	4	1	To let animals live as they are naturally, but intervening when necessary (i.e illness, injury or conflict)	10	10	Minimising health issues	3	10	7	7	Farm 2	Farm 3	I have been to a livestock farm(s) on an educational visit (i.e. on a school trip, to a farm open-day or to an educational farm)
11346335900	White	Female	1957	63	60-69	Secondary		Less than £20,000	Meat is a regular part of my diet		Suburban	S66	Vignette A: High health x Low Behavioural Expression	6	I am sure a lot of them are well looked after but there will always be some that aren't	Yes		5	5	5	5	Not sure really	8	7	Minimising health issues	5	7	5	5	Farm 1	Farm 4	I have no experience with farm animals or livestock farms
11346335481	White	Male	1967	53	50-59	Secondary		£75,000 to £99,999	Meat is a regular part of my diet		Rural	NN7	Vignette A: High health x Low Behavioural Expression	7	The 2nd sentence indicates that the farmer is doing the bare minimum to comply with the first sentence statement.	Yes	Free-range chickens	8	7	8	9	Less numbers in overnight pens and regular checking of poorly animals	9	9	Minimising health issues	8	10	8	6	Farm 2	Farm 3	I have no experience with farm animals or livestock farms
11346335246	White	Female	1996	24	18-25	Secondary		£75,000 to £99,999	Meat is a regular part of my diet		Semi-rural (e.g. village, slightly rural area)	CF31	Vignette C: Low Health x Low Behavioural expression	5	Because they are letting them take care of themselves mostly, so their well being isn't really better or worse, it's just kind of average.	No		5	5	5	5	I think if anything is wrong medically with the animals you should help them get better.	9	5	Minimising health issues	3	8	7	4	Farm 2	Farm 3	Other (please specify)	I own chickens but we don't sell their eggs commercially
11346334715	White	Female	1960	60	60-69	Post-graduate Degree		£50,000 to £74,999	Meat is a regular part of my diet		Suburban	LE2	Vignette B: High Health x High behavioural expression	10	The animals can move around freely and form attachment groups.	No		10	10	5	9	Let them have as long a life as possible, while being aware of economic demands. Sell mutton not lamb, but I eat lamb so appreciate not economically viable.	10	8	Minimising health issues	10	7	7	5	Farm 2	Farm 3	I have been to a livestock farm(s) on an educational visit (i.e. on a school trip, to a farm open-day or to an educational farm)
11346334574	White	Female	1992	28	26-30	Secondary		£35,000 to £49,999	Meat is a regular part of my diet		Suburban	CT12	Vignette A: High health x Low Behavioural Expression	7	Wants them to be healthy however doesn't feel the need to do anything specific yo support natural behavioural expression	No		8	7	9	8	Try harder to support natural behavioural expressions	9	8	Minimising health issues	9	10	6	8	Farm 2	Farm 3	I have been to a livestock farm(s) on an educational visit (i.e. on a school trip, to a farm open-day or to an educational farm)
11346334472	White	Female	1993	27	26-30	Post-graduate Degree		£75,000 to £99,999	I am flexitarian (I eat meat some of the time)		Urban (e.g. city, large town)	E14	Vignette C: Low Health x Low Behavioural expression	4	Farm animals are not wild animals, they are completely domesticated and do not exist in nature. If an animal gets hurt I doubt they will be able to survive without human assistance. On the other hand I am not sure what 'encouraging' natural behaviours would mean (other than giving them space and letting them interact with each other...?). The fact that he doesn't 'encourage' them could mean both …	No		4	5	5	2	The farmer should look after the health of its animals, as they are unlikely to be able to look after themselves.	9	9	Minimising health issues	7	10	7	3	Farm 2	Farm 3	I have no experience with farm animals or livestock farms
11346334295	White	Female	1991	29	26-30	Undergraduate Degree		£50,000 to £74,999	I am vegetarian		Urban (e.g. city, large town)	IG11	Vignette D: Low health x High behavioural expression	3	Not intervening in medical issues to me is not looking after them well. I can understand letting them eat, sleep etc when they want to, that's natural. But if I saw an animal in pain, i'd help.	No		5	5	6	6	Treating animals when they are injured.	8	9	Minimising health issues	7	9	9	8	Farm 2	Farm 3	I have been to a livestock farm(s) on an educational visit (i.e. on a school trip, to a farm open-day or to an educational farm)
11346333896	White	Female	1997	23	18-25	Secondary		£20,000 to £34,999	Meat is a regular part of my diet		Urban (e.g. city, large town)	TN34	Vignette B: High Health x High behavioural expression	9	Sounds like they are taking care of the animals	No		8	7	9	9	nothing	10	10	Promoting the expression of natural behaviours	7	7	6	6	Farm 2	Farm 3	I have no experience with farm animals or livestock farms
11346333815	White	Female	1995	25	18-25	Undergraduate Degree		£20,000 to £34,999	Meat is a regular part of my diet		Rural	le12	Vignette B: High Health x High behavioural expression	7	They are given choice, able to exercise and go outside	No		5	5	7	6	Depending on the animal, having engaging activities for them to keep occupied.	9	9	Minimising health issues	9	9	6	4	Farm 2	Farm 3	I grew up on a livestock farm
11346333306	White	Female	1999	21	18-25	Secondary		Prefer not to say	I am flexitarian (I eat meat some of the time)		Suburban	CR0	Vignette A: High health x Low Behavioural Expression	8	The farmer is giving the animals the things they want while looking out for them health wise	No		10	8	10	9	Have the farmer stimulate the animals more maybe	10	9	Minimising health issues	2	10	6	2	Farm 2	Farm 3	I have been to a livestock farm(s) on an educational visit (i.e. on a school trip, to a farm open-day or to an educational farm)
11346333222	White	Female	1953	67	60-69	Secondary		Less than £20,000	I am pescatarian (I eat fist but not meat)		Semi-rural (e.g. village, slightly rural area)	Yo26	Vignette B: High Health x High behavioural expression	8	Sounds a reasonable existence	Yes	Cattle	8	7	8	9		8	10	Promoting the expression of natural behaviours	0	10	6	3	Farm 2	Farm 3	Other (please specify)	I have had a.smallholding with goats and birds
11346333048	White	Female	1954	66	60-69	Secondary		£20,000 to £34,999	Meat is a regular part of my diet		Suburban	NE35	Vignette D: Low health x High behavioural expression	7	It sounds like these animals are living mainly as nature intended, ie not too cooped up, and minor ailments healing themselves.	Yes	cow	5	8	8	8	Hopefully medical intervention for more serious problems.	5	7	Promoting the expression of natural behaviours	0	10	7	5	Farm 2	Farm 3	I have no experience with farm animals or livestock farms
11346333012	White	Male	1970	50	50-59	Secondary		£75,000 to £99,999	I am flexitarian (I eat meat some of the time)		Urban (e.g. city, large town)	M34	Vignette C: Low Health x Low Behavioural expression	5	Whilst I would like to see them kept as natural as possible, I do wonder about leaving them in pain should they have a 'sore foot' for example. Hence the 'Average' score. It must be a hard balance to strike between breeding a herd of cattle as natural as possible, and treating them all like a pet. But I would want to see or at least know more about the balance that farmer is maintaining between l…	Yes	Cow	5	8	8	6	I don't know enough from the information in the box above to be able to say what I would want to be changed. However, what I would want the farm to perhaps be public knowledge would be at what point do they intervene and not let nature take its course. It is one thing having a slightly bad foot, but at some point a farm vet would be contacted, so I would want to understand this threshold.	9	9	Minimising health issues	8	10	9	2	Farm 2	Farm 3	I have no experience with farm animals or livestock farms
11346332943	White	Female	1965	55	50-59	Undergraduate Degree		£50,000 to £74,999	Meat is a regular part of my diet		Urban (e.g. city, large town)	CO3	Vignette B: High Health x High behavioural expression	10	It is exactly what I want to hear from a farmer - it is how I would want to look after animals myself.	Yes	Cows.	10	10	10	10	I would expect to be convinced that the cow was physically up to being made to breed as often as she was asked to ... I think animals should not be forced in to season for financial reasons.	10	10	Minimising health issues	2	10	8	2	Farm 2	Farm 3	Other (please specify)	Friends, visits, and have taught biology so know a little about the way farm animals are managed.
11346332938	White	Female	1970	50	50-59	Undergraduate Degree		£35,000 to £49,999	Meat is a regular part of my diet		Suburban	B62	Vignette A: High health x Low Behavioural Expression	5	Sounds like they want to ensure their livestock has a more natural way of life but only to the extent that suits the farmer.	Yes	chicken	5	5	5	5		10	8	Minimising health issues	2	2	2	1	Farm 2	Farm 3	I have been to a livestock farm(s) on an educational visit (i.e. on a school trip, to a farm open-day or to an educational farm)
11346332881	White	Female	1995	25	18-25	Post-graduate Degree		£50,000 to £74,999	I am vegan		Urban (e.g. city, large town)	cm2	Vignette A: High health x Low Behavioural Expression	5	They want the animals to be healthy and happy, yet aren't doing anything to support their natural behavioural expression.	Yes	Pig	7	5	3	5	Facilitate natural behavioural expression	10	10	Promoting the expression of natural behaviours	0	10	8	0	Farm 2	Farm 4	I have no experience with farm animals or livestock farms
11346332596	White	Female	1999	21	18-25	Undergraduate Degree		£20,000 to £34,999	I am flexitarian (I eat meat some of the time)		Urban (e.g. city, large town)	BS5	Vignette C: Low Health x Low Behavioural expression	3	I gave it a 3 because the farmer does seem to care for the animals normally, yet when it came to illnesses it seems as if the animals would be better in the wild if that’s the attitude the farmer has. The whole point of caring and raising animals would be to treat illnesses; if it was a human, they wouldn’t let it carry on.	Yes	I thought of a cow funnily enough	3	2	5	2	I would wish for the farmers to deal with serious diseases/illnesses appropriately. That being said, I wouldn’t like them being pumped with antibiotics or chemicals unnecessarily. I think for the wellbeing of the animal, a proper vet should be enlisted to appropriately and acutely diagnose issues.	8	10	Promoting the expression of natural behaviours	3	10	5	0	Farm 2	Farm 3	I have relatives or friends who are livestock farmers
11346332594	White	Female	1956	64	60-69	Post-graduate Degree		£35,000 to £49,999	I am flexitarian (I eat meat some of the time)		Urban (e.g. city, large town)	BS7	Vignette D: Low health x High behavioural expression	8	It sounds like the farmer is monitoring their livestock so 'the odd sore foot' would receive treatment if it didn't heal naturally. It's probably good for animals to have the freedom to move around and choose where to spend their day and what they eat as long as they don't get lost and get enough nutrients.	Yes	cows and hens	8	9	7	7		10	9	Minimising health issues	7	7	1	9	Farm 2	Farm 3	I have relatives or friends who are livestock farmers
11346332589	White	Male	1978	42	40-49	Post-graduate Degree		£20,000 to £34,999	Meat is a regular part of my diet		Suburban	BL9	Vignette C: Low Health x Low Behavioural expression	1	An animal that genuinely lives IN NATURE shouldnt be interfered with and has to survive on its own strengths. However a farm is an artificial environment where the human has taken on the responsibility for the welfare of the animal and must not just 'let nature take its course'	No		1	1	1	2	be more proactive in reducing the occurrence of problems. When problems occur deal with them immediately	9	8	Minimising health issues	6	6	4	2	Farm 2	Farm 3	Other (please specify)	As a teenager I worked on livestock farms
11346332582	White	Male	1966	54	50-59	Undergraduate Degree		£20,000 to £34,999	Meat is a regular part of my diet		Urban (e.g. city, large town)	CH41	Vignette A: High health x Low Behavioural Expression	8	you can clearly see that the farmer wants to keep his animals healthy	Yes	cow	8	8	7	8	I would change nothing	10	10	Minimising health issues	0	10	8	5	Farm 4	Farm 3	I have relatives or friends who are livestock farmers
11346332559	White	Male	1975	45	40-49	Undergraduate Degree		£35,000 to £49,999	Meat is a regular part of my diet		Rural	hu17	Vignette C: Low Health x Low Behavioural expression	5	in my opinion if an animal is unwell then the farmer should call the vet and not just wait for it to fix itself	No		5	7	7	7	i would have regular vet visits if an animal was unwell	9	5	Minimising health issues	2	7	5	6	Farm 2	Farm 3	I grew up on a livestock farm
11346332500	White	Female	1956	64	60-69	Other (please specify)	college	£20,000 to £34,999	Meat is a regular part of my diet		Suburban	B63	Vignette B: High Health x High behavioural expression	10	The animals are living a life where they can wander and not be factory farmed. I feel they would be happier and more healthy and have better mental too.	Yes	pigs	9	9	9	10	I wouldn't change anything as they are living the best life possible apart from being bred for food.	9	10	Promoting the expression of natural behaviours	1	9	8	1	Farm 2	Farm 3	I have been to a livestock farm(s) on an educational visit (i.e. on a school trip, to a farm open-day or to an educational farm)
11346332404	White	Male	1972	48	40-49	Undergraduate Degree		Over £100,000	I am pescatarian (I eat fist but not meat)		Urban (e.g. city, large town)	bn41	Vignette B: High Health x High behavioural expression	8	The description seems ok but there may be other factors I am not aware of	Yes	Cow	8	8	10	8	I don't know	10	10	Promoting the expression of natural behaviours	0	10	10	0	Farm 2	Farm 3	I have no experience with farm animals or livestock farms
11346332305	White	Female	1994	26	26-30	Undergraduate Degree		£75,000 to £99,999	I am vegan		Urban (e.g. city, large town)	ss3	Vignette A: High health x Low Behavioural Expression	0	It's very poor. This farmer seems to only care about their health for profit rather than for their own wellbeing. The animals could be in cramped little cages by the means of this description. "stress free" is incredibly difficult for a human to judge - animals are least stressed when they are able to perform their natural behaviours.	No		0	0	5	2	Close the farm down. Animals should not be used for human consumption - whether it be for food, clothing or anything else. We are capable of using other resources. It's cruel and barbaric what we do to animals -- bringing them into this world just for them to suffer and/or be killed.	10	10	Promoting the expression of natural behaviours	0	10	10	0	Farm 2	Farm 3	I have been to a livestock farm(s) on an educational visit (i.e. on a school trip, to a farm open-day or to an educational farm)
11346332276	White	Female	1992	28	26-30	Other (please specify)	PhD	£20,000 to £34,999	I am flexitarian (I eat meat some of the time)		Urban (e.g. city, large town)	CF11	Vignette C: Low Health x Low Behavioural expression	3	I believe that the animal should receive medical support for the sore foot to speed up the process of healing and minimise suffering.	Yes	Cow	3	4	6	6	I would provide medical assistance to animals that suffer diseases or injuries.	10	10	Minimising health issues	0	10	10	0	Farm 2	Farm 3	I have relatives or friends who are livestock farmers
11346332184	White	Female	1997	23	18-25	Undergraduate Degree		£35,000 to £49,999	I am flexitarian (I eat meat some of the time)		Suburban	0	Vignette D: Low health x High behavioural expression	6	The animals have a lot of freedom, they're allowed to do pretty much what they want. It's understandable not intervening for small health issues that will definitely resolve themselves, but bigger health issues should be monitored and looked after.	No		5	7	6	6	Doing more to help the animals when seriously sick or injured.	10	10	Promoting the expression of natural behaviours	1	10	8	2	Farm 2	Farm 3	I have been to a livestock farm(s) on an educational visit (i.e. on a school trip, to a farm open-day or to an educational farm)
11346332112	White	Female	1996	24	18-25	Undergraduate Degree		£20,000 to £34,999	Meat is a regular part of my diet		Semi-rural (e.g. village, slightly rural area)	MK18	Vignette D: Low health x High behavioural expression	7	Because they are allowed to roam quite freely which would mean the animals are quite happy.	Yes	Sheep	1	10	7	7	That they get immediate medical help if the farmer were to suspect an injury or illness.	10	7	Minimising health issues	7	6	2	5	Farm 2	Farm 3	I have been to a livestock farm(s) on an educational visit (i.e. on a school trip, to a farm open-day or to an educational farm)
11346332046	White	Female	1952	68	60-69	Secondary		Prefer not to say	Meat is a regular part of my diet		Suburban	CA15	Vignette D: Low health x High behavioural expression	2	Animals need caring for	Yes	Cows	4	6	3	3	Discipline in care	8	4	Minimising health issues	5	8	5	5	Farm 1	Farm 4	I have been to a livestock farm(s) on an educational visit (i.e. on a school trip, to a farm open-day or to an educational farm)
11346332032	White	Female	2000	20	18-25	Undergraduate Degree		Prefer not to say	I am flexitarian (I eat meat some of the time)		Semi-rural (e.g. village, slightly rural area)	BA7	Vignette B: High Health x High behavioural expression	9	The health of the animals is very important to this farmer.	Yes	Cows	9	9	5	9	Nothing	10	8	Promoting the expression of natural behaviours	6	7	7	3	Farm 4	Farm 3	I have relatives or friends who are livestock farmers
11346332022	White	Female	1994	26	26-30	Undergraduate Degree		£50,000 to £74,999	I am flexitarian (I eat meat some of the time)		Suburban	LS27	Vignette D: Low health x High behavioural expression	2	A livestock farmer has a duty of care for the animal which they are responsible for. Not intervening when seeing injury indicates they are not taking good care.	Yes	Free range	5	7	7	4	Care provided to injured animals	7	9	Minimising health issues	7	4	1	6	Farm 2	Farm 3	I have been to a livestock farm(s) on an educational visit (i.e. on a school trip, to a farm open-day or to an educational farm)
11346331930	Asian	Female	1993	27	26-30	Undergraduate Degree		Less than £20,000	Meat is a regular part of my diet		Suburban	0	Vignette C: Low Health x Low Behavioural expression	5	The farmer does not intervene, so I guess it's average level, won't be too good.	No		5	5	4	5		10	9	Minimising health issues	8	8	8	1	Farm 1	Farm 3	I have no experience with farm animals or livestock farms
11346331856	White	Female	1999	21	18-25	Secondary		Less than £20,000	I am vegetarian		Urban (e.g. city, large town)	0	Vignette B: High Health x High behavioural expression	10	Having animals be stress free tends to improve their health and the care taker is thinking of all situations where an animal can do whatever it wants, giving them freedom to exist whilst still taking precautions.	Yes	Pig	9	10	10	8	Nothing	10	10	Minimising health issues	10	10	8	6	Farm 2	Farm 3	I have no experience with farm animals or livestock farms
11346331835	White	Female	1995	25	18-25	Post-graduate Degree		£50,000 to £74,999	Meat is a regular part of my diet		Semi-rural (e.g. village, slightly rural area)	wd4	Vignette B: High Health x High behavioural expression	10	The farmer's aim is to make the animals as comfortable and healthy as possible even though they are on a farm, the farmer wants to give them as much freedom as possible	Yes	Pig and cow	10	10	10	10		10	9	Minimising health issues	10	10	6	3	Farm 2	Farm 3	I have no experience with farm animals or livestock farms
11346331824	White	Female	1955	65	60-69	Secondary		£35,000 to £49,999	I am vegetarian		Rural	SY8	Vignette B: High Health x High behavioural expression	9	The person seems to care about their animals lets them have freedom and live a good life	Yes	chickens	10	10	7	9	to find out if the animals are caged or fenced in anyway to see if they really have as much freedom	9	10	Promoting the expression of natural behaviours	5	9	8	3	Farm 1	Farm 2	I have no experience with farm animals or livestock farms
11346331745	White	Male	1979	41	40-49	Primary		Less than £20,000	Meat is a regular part of my diet		Urban (e.g. city, large town)	HD1	Vignette D: Low health x High behavioural expression	7	Because they sound well looked after I'm not sure about leaving the animal alone if it has a sore foot etc though that's why I didn't give anymore I guess it would depend how injured the animal was.	No		7	9	6	7	I don't think I would change anything I'm not 100% sure about not treating an animal if injured but I neither have a belief it is wrong either as I'm undecided	10	5	Minimising health issues	7	10	7	5	Farm 2	Farm 3	I have no experience with farm animals or livestock farms
11346331684	White	Male	1977	43	40-49	Secondary		Less than £20,000	Meat is a regular part of my diet		Semi-rural (e.g. village, slightly rural area)	iv36	Vignette B: High Health x High behavioural expression	9	They seem to be well looked after and cared for and are allowed to roam around free within an area of grassland	Yes	cow	8	8	9	9	nothing to change seems to be well managed	10	10	Promoting the expression of natural behaviours	5	9	7	2	Farm 2	Farm 3	I have been to a livestock farm(s) on an educational visit (i.e. on a school trip, to a farm open-day or to an educational farm)
11346331583	White	Female	1993	27	26-30	Post-graduate Degree		£50,000 to £74,999	Meat is a regular part of my diet		Urban (e.g. city, large town)	HA4	Vignette C: Low Health x Low Behavioural expression	4	I think probaby for small ailments like the one described (sore foot) this is fine, intervening may cause the animal distress in itself and may not actually be that helpful. however I would be concerned if larger problems weren't treated as the animals may be suffering unnecessarily.	No		5	6	6	5	don't really have enough information to answer this. As mentioned previously I would hope that serious injuries or ailments are addressed rather than being left to nature. with regard to the natural behaviors - if the animals have sufficient space to roam, play and interact with each other naturally then that is fine, although they could probably do some enrichment activities if they wanted to im…	10	9	Minimising health issues	2	10	8	7	Farm 2	Farm 3	I have no experience with farm animals or livestock farms
11346331555	White	Female	1992	28	26-30	Secondary		£20,000 to £34,999	Meat is a regular part of my diet		Urban (e.g. city, large town)	PR2	Vignette A: High health x Low Behavioural Expression	8	They are well looked after in terms of heath but if they are to have a happy life, then they should be helped in ways that they can use their natural behaviour.	Yes	Pig	9	7	8	9	Give the animals an outlet for natural behaviours.	10	8	Minimising health issues	9	7	7	8	Farm 2	Farm 3	I have no experience with farm animals or livestock farms
11346331484	White	Female	1993	27	26-30	Post-graduate Degree		£35,000 to £49,999	I am vegetarian		Urban (e.g. city, large town)	NE8	Vignette D: Low health x High behavioural expression	5	Good that they can engage in natural behaviors but they should get treatment if they are unwell	No	Cow	5	7	6	4	Care for ill animals rather than just leaving them be	10	10	Promoting the expression of natural behaviours	3	10	7	2	Farm 2	Farm 3	I have been to a livestock farm(s) on an educational visit (i.e. on a school trip, to a farm open-day or to an educational farm)
11346331265	White	Male	1974	46	40-49	Undergraduate Degree		£20,000 to £34,999	Meat is a regular part of my diet		Urban (e.g. city, large town)	PA15	Vignette A: High health x Low Behavioural Expression	6	Just being free of stress, illness or injury, to me, does not mean that they are in a "pleasurable" environment	Yes	Cows and pigs	8	6	8	6	I dont know that I would, it doesnt sound like a terrible environment for the animals, catering to support natural behavioural expression for the animals, to me, would only increase the cost of the end product	9	5	Minimising health issues	3	7	2	6	Farm 2	Farm 3	I have no experience with farm animals or livestock farms
11346331255	White	Male	1975	45	40-49	Other (please specify)	vocational	£20,000 to £34,999	Meat is a regular part of my diet		Urban (e.g. city, large town)	dd37	Vignette A: High health x Low Behavioural Expression	8	They seem to be getting cared for well enough.	No		7	7	8	7		8	7	Minimising health issues	6	4	5	5	Farm 4	Farm 3	I have no experience with farm animals or livestock farms
11346331225	White	Male	1977	43	40-49	Other (please specify)	ILEX	Prefer not to say	Meat is a regular part of my diet		Urban (e.g. city, large town)	CO4	Vignette B: High Health x High behavioural expression	9	The statement about wanting the animals to be healthy, and stress free but even more the phrase "I want my animals to be able to express their natural behaviours" which you would only do if you had concern for their well-being.	No		9	9	10	9	As a meat eater, nothing though others may want to ensure the animals are not farmed for meat or, perhaps, at all.	10	10	Promoting the expression of natural behaviours	1	10	9	1	Farm 2	Farm 3	I have been to a livestock farm(s) on an educational visit (i.e. on a school trip, to a farm open-day or to an educational farm)
11346331125	White	Male	1976	44	40-49	Undergraduate Degree		£35,000 to £49,999	Meat is a regular part of my diet		Urban (e.g. city, large town)	BH14	Vignette D: Low health x High behavioural expression	2	It sounds to me like this farmer is using "natural behaviour" and "non-intervention" as an excuse for shirking his duties. I'm all for letting animals have freedom to roam and express natural behaviour, but just because they are getting muddy in the woods rather than in a barn it doesn't make them wild animals who can completely look after themselves. They are still farm animals, and the farmer s…	No		1	5	4	5	The farmer should take better care of his animals.	10	7	Minimising health issues	4	8	7	3	Farm 2	Farm 3	I have been to a livestock farm(s) on an educational visit (i.e. on a school trip, to a farm open-day or to an educational farm)
11346331089	White	Female	1999	21	18-25	Other (please specify)	A Level	Less than £20,000	Meat is a regular part of my diet		Semi-rural (e.g. village, slightly rural area)	TA10	Vignette A: High health x Low Behavioural Expression	6	Because I think the farmer takes good care of them and although they do not do anything specifically to support natural behaviours, they are not preventing them.	Yes	Chicken	8	7	5	6	Supporting natural behaviours a bit more.	10	10	Minimising health issues	7	10	10	3	Farm 2	Farm 3	I have been to a livestock farm(s) on an educational visit (i.e. on a school trip, to a farm open-day or to an educational farm)
11346330933	White	Male	1978	42	40-49	Undergraduate Degree		£35,000 to £49,999	Meat is a regular part of my diet		Urban (e.g. city, large town)	M4	Vignette D: Low health x High behavioural expression	5	It would be better if the sore foot were treated as soon as possible	No		6	6	5	6	Treat anything wrong with animals as soon as possible	10	7	Minimising health issues	5	8	5	5	Farm 2	Farm 3	I have no experience with farm animals or livestock farms
11346330884	White	Female	1992	28	26-30	Other (please specify)	college nvq level 2	£20,000 to £34,999	Meat is a regular part of my diet		Semi-rural (e.g. village, slightly rural area)	PE7	Vignette B: High Health x High behavioural expression	2	You see a lot of negative news articles regarding how far animals are treated	Yes	Pig	2	2	3	3	I feel like im not entitled to have a opinion as im a meat eater	10	10	Minimising health issues	7	8	8	8	Farm 2	Farm 3	I have no experience with farm animals or livestock farms
11346330838	White	Female	1968	52	50-59	Secondary		£35,000 to £49,999	I am pescatarian (I eat fist but not meat)		Urban (e.g. city, large town)	FY5	Vignette D: Low health x High behavioural expression	5	The vet should’ve called as the animal has a sore foot.	No		6	8	7	6		8	8	Minimising health issues	7	8	7	5	Farm 2	Farm 3	I have no experience with farm animals or livestock farms
11346330753	White	Male	1964	56	50-59	Undergraduate Degree		£50,000 to £74,999	Meat is a regular part of my diet		Suburban	HU12	Vignette D: Low health x High behavioural expression	8	The animals seem to live as natural a lifestyle as possible	Yes	Cattle	7	8	7	7	I would change nothing	6	9	Promoting the expression of natural behaviours	7	9	7	3	Farm 4	Farm 1	I have been to a livestock farm(s) on an educational visit (i.e. on a school trip, to a farm open-day or to an educational farm)
11346330707	White	Male	1960	60	60-69	Undergraduate Degree		£20,000 to £34,999	Meat is a regular part of my diet		Rural	RG27	Vignette D: Low health x High behavioural expression	10	The animals are free to roam about.	No	Cows	10	10	10	10	I might take a closer look at a sore foot but without causing the animal any distress.	10	10	Promoting the expression of natural behaviours	0	10	10	0	Farm 2	Farm 3	I have worked on a livestock farm
11346330472	White	Female	1951	69	60-69	Secondary		£20,000 to £34,999	I am flexitarian (I eat meat some of the time)		Urban (e.g. city, large town)	W5	Vignette D: Low health x High behavioural expression	5	Although the farmer wants to let the animals have a free life, he should at least have a look at any sore foot or any other health problems, just to check that it's not something serious and that the animal isn't in pain	Yes	Sheep	5	7	7	5	The farmer must check all animals daily and if there is something not right, have a look and deal with accordingly	10	10	Minimising health issues	6	10	9	1	Farm 2	Farm 3	I have relatives or friends who are livestock farmers
11346330444	White	Female	1998	22	18-25	Post-graduate Degree		Less than £20,000	I am vegetarian		Urban (e.g. city, large town)	M14	Vignette A: High health x Low Behavioural Expression	5	generally farming conditions are poor	No		5	5	5	8		9	10	Promoting the expression of natural behaviours	0	10	10	0	Farm 2	Farm 3	I have no experience with farm animals or livestock farms
11346330349	Black	Female	1967	53	50-59	Undergraduate Degree		Less than £20,000	Meat is a regular part of my diet		Urban (e.g. city, large town)	UB8	Vignette D: Low health x High behavioural expression	8	I like this approach with the focus on letting nature follow its course, or as nature intended where the fittest survive. No antibiotics shots, no pumping of hormones to stimulate growth etc. It is also a good thing to let them thrive in their natural environment, i.e. not restrained in cages, and being free to roam instead. I assume that if a dangerous, or contagious illness was to occur, then t…	Yes	It reminds me of the type of farms where the cattle is grass fed raised and finished, and provides premium organic beef. I treat myself to this kind a meat occasionally, from Borough's farmer's market	9	10	10	10	Advertise their practices, showcase the benefits and make it well known to the public why their meat would be more expensive	9	10	Promoting the expression of natural behaviours	1	8	7	2	Farm 2	Farm 3	I have no experience with farm animals or livestock farms
11346330173	White	Male	1962	58	50-59	Secondary		£20,000 to £34,999	Meat is a regular part of my diet		Urban (e.g. city, large town)	NW3	Vignette D: Low health x High behavioural expression	5	Animals have the benefit of natural behaviour which contributes to well-being. However, the farmer is not qualified to make a judgement on when/if early intervention from a vet is necessary. The animals may have physical suffering or at least discomfort.	No		3	9	5	8	Farmer should consult with vet to confirm if early intervention is needed.	10	10	Promoting the expression of natural behaviours	0	10	8	4	Farm 2	Farm 3	I have no experience with farm animals or livestock farms
11346330029	White	Female	1970	50	50-59	Secondary		Less than £20,000	I am flexitarian (I eat meat some of the time)		Semi-rural (e.g. village, slightly rural area)	LE15	Vignette D: Low health x High behavioural expression	5	I feel that if an animal is sick it needs to be treated. But I agree with the second part freedom for the animal is important	Yes	Sheep	4	7	7	6	To treat the animal if hurt	10	10	Promoting the expression of natural behaviours	1	9	2	0	Farm 2	Farm 1	I have no experience with farm animals or livestock farms
11346329982	White	Female	1999	21	18-25	Secondary		Less than £20,000	Meat is a regular part of my diet		Urban (e.g. city, large town)	Rg23	Vignette B: High Health x High behavioural expression	10	Animals have exactly what they need	No		9	10	5	10		10	10	Minimising health issues	0	10	10	0	Farm 2	Farm 3	I have been to a livestock farm(s) on an educational visit (i.e. on a school trip, to a farm open-day or to an educational farm)
11346329976	White	Male	1974	46	40-49	Secondary		Less than £20,000	I am vegetarian		Urban (e.g. city, large town)	EH11	Vignette D: Low health x High behavioural expression	4	I'm not sure about the health part, but the rest if great.	Yes	Cattle	5	10	10	6	I would be more attentive of the animals health	10	9	Minimising health issues	2	8	6	0	Farm 2	Farm 3	Other (please specify)	I grew up in the country next to two farms and spent many hours on them
11346329970	White	Male	1976	44	40-49	Undergraduate Degree		£35,000 to £49,999	Meat is a regular part of my diet		Suburban	PO9	Vignette C: Low Health x Low Behavioural expression	9	I would assume that a livestock farmer does everything to make sure an animal they keep is well kept. However, I do think they should intervene in most matters as the animals (while they are alive) should not endure any pain or suffering. I gave an 8 rating because that doesn't necessarily mean that the farmer neglects his livestock. I just think he should care more for them.	No	Cow	9	9	9	9	I just think that the farmer should be more attentive towards his livestock. It's a moral thing I think and it should be his/her prerogative (not necessarily just profit).	10	9	Minimising health issues	5	5	5	0	Farm 2	Farm 3	I have no experience with farm animals or livestock farms
11346329895	White	Female	1964	56	50-59	Undergraduate Degree		£20,000 to £34,999	Meat is a regular part of my diet		Suburban	HX4	Vignette C: Low Health x Low Behavioural expression	2	Doesn't sound as if this farmer cares about his animals from the above statement.	No		4	2	4	1	More concern for the health of individual animals and support for their natural behaviours.	10	9	Minimising health issues	7	7	5	6	Farm 2	Farm 3	I have been to a livestock farm(s) on an educational visit (i.e. on a school trip, to a farm open-day or to an educational farm)
11346329884	White	Male	1980	40	40-49	Secondary		£20,000 to £34,999	Meat is a regular part of my diet		Suburban	ss17	Vignette C: Low Health x Low Behavioural expression	4	Seems OK on the surface but as fellow creatures on the planet with a sense of compassion we should use it to help an animal if it is ill and is not detrimental to overall eco-system in place.	No		5	6	6	5	Some way of caring for the animals medical needs that could increase comfort and well being without resorting to unnatural processes or meddling in the autonomy of animals too much. Some caring is needed since a farm is not natural state of affairs to be found anyway.	8	9	Promoting the expression of natural behaviours	5	8	6	3	Farm 1	Farm 3	I have been to a livestock farm(s) on an educational visit (i.e. on a school trip, to a farm open-day or to an educational farm)
11346329831	White	Female	1963	57	50-59	Other (please specify)	post-graduate diploma	£20,000 to £34,999	I am flexitarian (I eat meat some of the time)		Urban (e.g. city, large town)	YO26	Vignette B: High Health x High behavioural expression	8	The farmer appeared to be making effort to ensure the animals were healthy and content, and the approach seems very kind. However, it's not clear how well this is working, so I haven't given a score of 10. For instance, I'm not sure how possible it would be to make animals completely stress, pain and injury-free (it's not possible for humans!). I'm also not sure how appropriate the expression of …	No		8	8	9	8	I would like more information about their methods. I don't know much about farming, though, and it's difficult to know what to change if I don't know what's happening and what the animals need.	10	9	Minimising health issues	4	9	5	4	Farm 2	Farm 3	Other (please specify)	I used to have a friend who did a bit of farming.
11346329662	White	Female	1969	51	50-59	Post-graduate Degree		£20,000 to £34,999	I am pescatarian (I eat fist but not meat)		Semi-rural (e.g. village, slightly rural area)	HD74	Vignette B: High Health x High behavioural expression	10	I think that because the animals have freedom to act naturally that this would benefit their health as they would be happy, stress free and relaxed.	Yes	cow	10	10	10	10	nothing, it sounds good, but I would want to know that they were eating natural foods without any unnecessary additives too.	10	10	Minimising health issues	7	10	4	1	Farm 2	Farm 3	I have no experience with farm animals or livestock farms
11346329615	Mixed	Female	1976	44	40-49	Secondary		£20,000 to £34,999	Meat is a regular part of my diet		Suburban	ne29	Vignette B: High Health x High behavioural expression	10	He obviously cares a lot about his livestock.They have a life of reasonable freedom ie:not penned up 24/7,he encourages them to behave like animals should and doesn't let any of them suffer clearly by monitoring their overall health.	Yes	organic or possibly rescue	10	9	8	10	nothing	10	9	Minimising health issues	1	9	7	2	Farm 2	Farm 3	I grew up on a livestock farm
11346329596	White	Male	1958	62	60-69	Other (please specify)	SHNC	£35,000 to £49,999	Meat is a regular part of my diet		Suburban	TD6	Vignette D: Low health x High behavioural expression	4	If an animal is injured, it should be assisted.	Yes	Cow	5	6	7	5	Make use of vets	9	8	Minimising health issues	4	10	2	6	Farm 2	Farm 3	I have no experience with farm animals or livestock farms
11346329550	White	Male	1953	67	60-69	Undergraduate Degree		£35,000 to £49,999	Meat is a regular part of my diet		Semi-rural (e.g. village, slightly rural area)	BN15	Vignette C: Low Health x Low Behavioural expression	0	All animals on farms need to be looked after both with regard to their health and natural behaviours.	Yes	Chicken	0	1	1	2	Let the animals act as normally as possible within reason and never ignore health problems	10	10	Minimising health issues	2	10	2	5	Farm 2	Farm 3	I have no experience with farm animals or livestock farms
11346329513	White	Male	1963	57	50-59	Post-graduate Degree		£50,000 to £74,999	Meat is a regular part of my diet		Suburban	EH8	Vignette B: High Health x High behavioural expression	8	There is a clear ethos to allowing animals a degree of freedom. However, ther is insufficient information to understand what actions lies behind the thos of ensuring the prevention of illness and injury	Yes	Barn reared	5	6	5	8	Greater movement allowed in their natural envirinment and a clear health check strategy with regular health checks from a qualified vet.	10	8	Minimising health issues	7	10	8	5	Farm 2	Farm 3	I have no experience with farm animals or livestock farms
11346329351	White	Male	1966	54	50-59	Undergraduate Degree		£75,000 to £99,999	Meat is a regular part of my diet		Urban (e.g. city, large town)		Vignette C: Low Health x Low Behavioural expression	3	it's sounds like the farmer is unconcerned for the health and well being of their animals	Yes	pig	3	1	1	3	create an environment that is healthy and engaging for the animals	7	8	Promoting the expression of natural behaviours	2	8	10	1	Farm 2	Farm 3	I have relatives or friends who are livestock farmers
11346329315	White	Female	1961	59	50-59	Undergraduate Degree		Prefer not to say	I am vegan		Suburban	CR8	Vignette A: High health x Low Behavioural Expression	8	The farmer is not only concerned about their health but about their emotionaland mental well being as well.	Yes	cows	8	7	8	9	That the farmer would do some research about whether there is anything else he could be doing.	10	10	Promoting the expression of natural behaviours	0	10	8	8	Farm 2	Farm 3	I have no experience with farm animals or livestock farms
11346329290	White	Male	1973	47	40-49	Undergraduate Degree		£75,000 to £99,999	Meat is a regular part of my diet		Urban (e.g. city, large town)	m45	Vignette C: Low Health x Low Behavioural expression	4	I feel that the animals need more direct treatment. They are not in their natural environment, and whilst kept in captivity are subject to illnesses theyy may not normally get.	Yes	cows	4	5	5	5	I would introduce proper healthcare for the animals	10	9	Minimising health issues	1	10	6	0	Farm 2	Farm 3	I have no experience with farm animals or livestock farms
11346329273	White	Male	1971	49	40-49	Secondary		Less than £20,000	Meat is a regular part of my diet		Urban (e.g. city, large town)	EH12	Vignette D: Low health x High behavioural expression	5	It is unclear what the farmer determines as being a health issue and what is not. a sore foot should be monitored and addressed, rather than ignored.	Yes	cow	5	7	6	5	monitoring of animal welfare	9	8	Minimising health issues	8	8	7	4	Farm 2	Farm 3	I have no experience with farm animals or livestock farms
11346329245	White	Female	1991	29	26-30	Secondary		£50,000 to £74,999	Meat is a regular part of my diet		Suburban	B92	Vignette B: High Health x High behavioural expression	10	there is room for the animals to wander, lie-down, be actual animals	Yes	Cow	9	8	7	8	Instead of TRYING to make sure they can wander, make absolute sure that they can and it's possible	10	10	Minimising health issues	2	7	5	2	Farm 2	Farm 3	I have been to a livestock farm(s) on an educational visit (i.e. on a school trip, to a farm open-day or to an educational farm)
11346329222	White	Female	1968	52	50-59	Undergraduate Degree		Prefer not to say	I am vegetarian		Suburban	GU21	Vignette D: Low health x High behavioural expression	7	Because on the whole, they're allowed to be 'as nature intended' - but I'm not happy that the farmer wouldn't intervene to help an injured animal.	Yes	cow	7	9	5	9	Help an animal if you see it is ill or injured!	10	8	Minimising health issues	0	10	10	0	Farm 2	Farm 3	Other (please specify)	I was raised on a livestock farm until the age of 6
11346329164	White	Female	1958	62	60-69	Other (please specify)	Tertiary	£20,000 to £34,999	Meat is a regular part of my diet		Suburban	TS5	Vignette A: High health x Low Behavioural Expression	8	The farmer obviously cares for his animals and keeps them healthy without doing anything extra to ensure their behaviours are "happy".	Yes	Cow	9	8	9	8	If there was anything that could be done that would better allow for their natural behaviour to be expressed.	10	8	Minimising health issues	5	8	5	2	Farm 2	Farm 3	I have no experience with farm animals or livestock farms
11346329064	White	Female	1965	55	50-59	Post-graduate Degree		£35,000 to £49,999	I am vegetarian		Urban (e.g. city, large town)	so14	Vignette C: Low Health x Low Behavioural expression	7	I don't think the overall well-being of the animals can be excellent because a sore foot could possibly signify something underlying, however, the farmer is referring to the 'odd' animal. I assume if it was a regular occurrence, he/she would investigate it further. The farmer is also saying that he does not need to do anything specific to support natural behavioural expression, which is suggestin…	Yes	Sheep, pigs	7	7	8	8	Nothing, I am assuming that it is a free range farm.	10	10	Promoting the expression of natural behaviours	1	10	0	5	Farm 2	Farm 3	I have no experience with farm animals or livestock farms
11346329039	White	Female	1997	23	18-25	Undergraduate Degree		Less than £20,000	Meat is a regular part of my diet		Urban (e.g. city, large town)	CF10	Vignette D: Low health x High behavioural expression	8	Even though I'm not in agreement with leaving wounds or illnesses untreated the fact that these animals can roam freely and consume a natural diet is a huge benefit for their physical and metal well-being.	No		8	9	10	8	I would choose to intervene more and tend to e.g. wounds.	8	10	Promoting the expression of natural behaviours	2	10	8	4	Farm 2	Farm 3	I have been to a livestock farm(s) on an educational visit (i.e. on a school trip, to a farm open-day or to an educational farm)
11346329022	White	Male	1980	40	40-49	Undergraduate Degree		£75,000 to £99,999	Meat is a regular part of my diet		Urban (e.g. city, large town)	M20	Vignette C: Low Health x Low Behavioural expression	6	I've mixed views here - on one hand if the animals were living in nature then they would have to fend for and heal themselves but given that the context is a farm and the animals are 'kept' than I feel we have a human responsibility to maintain and care for those we look after. I feel this farmer is trying to have things both ways and that doesn't make me feel positive about the well-being of the…	Yes	Cattle - Cows	6	7	7	6	I think the owner needs a clear mindset - ie are these animals being raised for farming / food and therefore his responsibility to care for or are they essentially living as animals. If being sold on as produce at any stage he definitely should be taking better care to avoid disease etc	9	9	Promoting the expression of natural behaviours	6	8	7	8	Farm 2	Farm 3	I have been to a livestock farm(s) on an educational visit (i.e. on a school trip, to a farm open-day or to an educational farm)
11346328952	White	Female	1999	21	18-25	Secondary		Less than £20,000	I am vegetarian		Urban (e.g. city, large town)	CV1	Vignette A: High health x Low Behavioural Expression	4	I believe that caring about behavioural expression is important	No		8	3	5	8	I would care about their mental health more	10	10	Minimising health issues	6	10	10	4	Farm 2	Farm 3	I have no experience with farm animals or livestock farms
11346328951	White	Male	1969	51	50-59	Post-graduate Degree		£50,000 to £74,999	Meat is a regular part of my diet		Semi-rural (e.g. village, slightly rural area)	WA3	Vignette C: Low Health x Low Behavioural expression	3	I feel that to maximise well-being intervention is necessary, rather than letting ' nature take its course'.	Yes	Sheep	4	7	7	5	Increase the farmer ( or vet ) intervention when illness or injury is noticed.	7	9	Minimising health issues	6	10	8	1	Farm 2	Farm 3	I have relatives or friends who are livestock farmers
11346328935	White	Male	1964	56	50-59	Secondary		£20,000 to £34,999	I am vegetarian		Suburban	LL57	Vignette C: Low Health x Low Behavioural expression	7	The farmer appears to have a 'let nature take its course ' attitude, which is good.	Yes	sheep	7	8	9	8	Given the information,I'm not sure I'd change anything.	8	10	Promoting the expression of natural behaviours	7	10	7	5	Farm 2	Farm 3	I have no experience with farm animals or livestock farms
11346328871	White	Male	1970	50	50-59	Undergraduate Degree		£35,000 to £49,999	Meat is a regular part of my diet		Semi-rural (e.g. village, slightly rural area)	SR8	Vignette D: Low health x High behavioural expression	6	Free to roam and not too hands on	No		6	8	8	8	Not much, it seems fine	6	8	Promoting the expression of natural behaviours	2	8	6	4	Farm 2	Farm 1	I have been to a livestock farm(s) on an educational visit (i.e. on a school trip, to a farm open-day or to an educational farm)
11346328869	White	Male	1976	44	40-49	Undergraduate Degree		£35,000 to £49,999	Meat is a regular part of my diet		Urban (e.g. city, large town)	le3	Vignette A: High health x Low Behavioural Expression	7	Farmer has the right attitude towards having a healthy animal but doesn't go into further details as to the living conditions of the animals	No		7	7	7	7	Living conditions more details required	10	10	Minimising health issues	5	8	8	6	Farm 2	Farm 3	I have no experience with farm animals or livestock farms
11346328818	White	Male	1971	49	40-49	Secondary		£50,000 to £74,999	Meat is a regular part of my diet		Suburban	IG10	Vignette A: High health x Low Behavioural Expression	8	Because it’s clear that the environment for the animals is being looked at positively	No		7	8	9	8	I don’t know	10	7	Minimising health issues	6	7	7	2	Farm 3	Farm 4	I have no experience with farm animals or livestock farms
11346328807	White	Female	1969	51	50-59	Secondary		£20,000 to £34,999	Meat is a regular part of my diet		Suburban	Fk6	Vignette D: Low health x High behavioural expression	5	I believe animals should be left to eat and lie down in their own time but believe they should receive medical attention if need be	No		5	7	7	6		4	7	Promoting the expression of natural behaviours	6	4	5	3	Farm 2	Farm 3	I have no experience with farm animals or livestock farms
11346328757	White	Male	1972	48	40-49	Post-graduate Degree		£75,000 to £99,999	I am flexitarian (I eat meat some of the time)		Suburban	G53	Vignette D: Low health x High behavioural expression	4	It is neglect to not treat an injured animal. Even though they can display natural behaviours, which is great, the lack of medical care is reflected in my score	Yes	Cow	5	9	7	4	Do not let nature take its course when an animal is sick or injured	10	10	Promoting the expression of natural behaviours	2	9	6	7	Farm 2	Farm 1	I have no experience with farm animals or livestock farms
11346328546	White	Female	1956	64	60-69	Post-graduate Degree		Prefer not to say	Meat is a regular part of my diet		Urban (e.g. city, large town)	PL1	Vignette B: High Health x High behavioural expression	9	It sounds as though the farmer wants to have contented animals on the farm. That's about as good as animal welfare can get. If there is an absence of stress as indicated by 'stress-free' that's pretty much as good as it gets on a livestock farm.	Yes	Cattle, and dairy cattle in particlar.	9	9	9	5	That the farmer makes a profit. In this day and age that's pretty difficult, and every penny the farmer spends on animal welfare is less profit. Unless farmers like this can make a profit, they'll go out of business and all livestock farming will be as intensive as possible.	10	9	Minimising health issues	1	10	5	1	Farm 2	Farm 3	I have worked on a livestock farm
11346328511	White	Female	1965	55	50-59	Other (please specify)	Level 3 Diploma	Less than £20,000	I am pescatarian (I eat fist but not meat)		Suburban	HU12	Vignette B: High Health x High behavioural expression	7	They seem to be able to move around freely and the farmer seems to care about well being of his animals.	Yes	Pigs	7	7	6	7	I think it sounds about right what the farmer is trying to achieve with his animals.	9	9	Promoting the expression of natural behaviours	2	10	7	7	Farm 2	Farm 3	I have no experience with farm animals or livestock farms
11346328450	White	Male	1955	65	60-69	Secondary		£20,000 to £34,999	Meat is a regular part of my diet		Urban (e.g. city, large town)	L6	Vignette D: Low health x High behavioural expression	7	Generally cares, but even a sore foot needs tending	Yes	Cattle	8	8	9	8	even basic injuries need tending	10	10	Minimising health issues	4	6	6	5	Farm 2	Farm 4	I have no experience with farm animals or livestock farms
11346328409	White	Female	1960	60	60-69	Undergraduate Degree		£75,000 to £99,999	I am flexitarian (I eat meat some of the time)		Suburban	KA3	Vignette C: Low Health x Low Behavioural expression	1	He js not interested in ensuring that the animals in his care can express rheir natural behaviours or even to look after their health if they are injured	No		3	1	3	2	For the farmer to be reeducated as to what is expected of him if he wants to continue farming	8	9	Minimising health issues	1	10	6	4	Farm 2	Farm 3	I have no experience with farm animals or livestock farms
11346328374	White	Female	1966	54	50-59	Secondary		£20,000 to £34,999	I am flexitarian (I eat meat some of the time)		Urban (e.g. city, large town)	SE1	Vignette A: High health x Low Behavioural Expression	7	It is good that the animals appear to be well cared for physically however I feel that it is important that the animals are permitted to demonstrate some natural behaviours as well mental well being in their lives is important	Yes	Cows	10	5	6	6	of course a farm is a business and time is money , making sure that the animals are well cared is paramount for their physicality. As humans we can never really know how an animal feels but if there are small things which could be applied by the farm /farmer without the detriment of the business to ensure that the animal also has a period of natural mental capabilities then I feel it should be ta…	10	10	Minimising health issues	5	10	9	4	Farm 2	Farm 3	I have no experience with farm animals or livestock farms
11346328352	White	Female	1970	50	50-59	Post-graduate Degree		Prefer not to say	I am pescatarian (I eat fist but not meat)		Rural	DL11	Vignette B: High Health x High behavioural expression	8	good but does not state if they are kept in natural and open air surroundings, not much point in animals being able to see their surrounding if just the inside of a shed	No		9	8	8	8	gives animals choice of inside or outside so that they can shelter from bad weather	10	10	Minimising health issues	0	10	10	0	Farm 2	Farm 3	I have relatives or friends who are livestock farmers
11346328351	White	Male	1969	51	50-59	Undergraduate Degree		£50,000 to £74,999	I am flexitarian (I eat meat some of the time)		Semi-rural (e.g. village, slightly rural area)	AB45	Vignette A: High health x Low Behavioural Expression	9	Its sounds as good as can be in a managed environment.	Yes	Cow	9	8	8	9	There is always something that can be done to support natural behaviour I would imagine. More freedom, better environment, etc.	9	10	Promoting the expression of natural behaviours	2	8	5	2	Farm 2	Farm 3	I have been to a livestock farm(s) on an educational visit (i.e. on a school trip, to a farm open-day or to an educational farm)
11346328315	White	Male	1964	56	50-59	Undergraduate Degree		£50,000 to £74,999	Meat is a regular part of my diet		Suburban	BB6	Vignette A: High health x Low Behavioural Expression	3	It sounds as though they might as well be kept in cages as their animal instincts arent important	Yes	Battery chickens	5	0	5	0	That animals were able to live to their natural instincts	9	8	Promoting the expression of natural behaviours	2	9	5	2	Farm 2	Farm 3	I have been to a livestock farm(s) on an educational visit (i.e. on a school trip, to a farm open-day or to an educational farm)
11346328200	White	Male	1975	45	40-49	Undergraduate Degree		£50,000 to £74,999	I am flexitarian (I eat meat some of the time)		Suburban	hu1	Vignette C: Low Health x Low Behavioural expression	5	No indication of environment - the animals could be in little boxes for all I know. And s/he isn't really taking care of the animals if he's not helping sick ones. My opinion may change if it's all free range	No		6	5	5	5	Not enough information to make a proper judgement but I'd improve healthcare at the very least.	8	8	Promoting the expression of natural behaviours	8	7	3	6	Farm 4	Farm 3	I have no experience with farm animals or livestock farms
11346328152	White	Female	1998	22	18-25	Secondary		£50,000 to £74,999	I am flexitarian (I eat meat some of the time)		Urban (e.g. city, large town)	HA4	Vignette C: Low Health x Low Behavioural expression	4	A sore foot is a particularly painful situation for the animal and it's true that antibiotics or other forms of interference are probably not necessary. However, this does mean that all the animals are not kept 100% happy and healthy all the time.	Yes	Pig	8	7	6	2		8	10	Promoting the expression of natural behaviours	7	7	6	7	Farm 2	Farm 4	I have no experience with farm animals or livestock farms
11346328080	White	Male	1969	51	50-59	Secondary		£35,000 to £49,999	Meat is a regular part of my diet		Suburban	BB1	Vignette B: High Health x High behavioural expression	9	It sounds as though they are being reared in a very humane way	Yes	Pigs or cows	9	9	8	9	Nothing	9	8	Promoting the expression of natural behaviours	7	9	9	5	Farm 2	Farm 3	I have no experience with farm animals or livestock farms
11346327980	White	Male	1956	64	60-69	Post-graduate Degree		£50,000 to £74,999	Meat is a regular part of my diet		Suburban	BB2	Vignette B: High Health x High behavioural expression	9	The farmer seems to be doing everything he can to make his animals feel stress free and happy	Yes	Cows	9	9	6	9	I would not change anything	9	6	Minimising health issues	4	6	5	6	Farm 2	Farm 3	I have no experience with farm animals or livestock farms
11346327622	White	Female	1952	68	60-69	Secondary		£20,000 to £34,999	I am flexitarian (I eat meat some of the time)		Suburban	Cv21	Vignette A: High health x Low Behavioural Expression	10	The farmer has an ethical way of dealing with his animals	No		9	9	8	8	I wouldn't change anything	10	10	Promoting the expression of natural behaviours	8	8	5	2	Farm 2	Farm 4	I have no experience with farm animals or livestock farms
11346327581	White	Male	1970	50	50-59	Undergraduate Degree		£35,000 to £49,999	Meat is a regular part of my diet		Urban (e.g. city, large town)	M23	Vignette B: High Health x High behavioural expression	8	I sounds like the farmer is genuine with regards to welfare. The animals sound as though they have a degree of autonomy and freedom	Yes	cow	9	5	5	7	n/a	9	6	Minimising health issues	2	9	5	1	Farm 2	Farm 3	I have been to a livestock farm(s) on an educational visit (i.e. on a school trip, to a farm open-day or to an educational farm)
11346327561	White	Male	1971	49	40-49	Secondary		£20,000 to £34,999	Meat is a regular part of my diet		Urban (e.g. city, large town)	Rg22	Vignette C: Low Health x Low Behavioural expression	5	I used to live on a farm with my grandparents and i have seen how animals are treated, they don't get much respect. however, I was young then and things may have changed a little.	No		5	5	3	2	The people who run it as they are the main reason animals don't get much respect... after you have been on a farm for a while you become numb to things.	7	3	Promoting the expression of natural behaviours	3	10	7	4	Farm 2	Farm 3	I grew up on a livestock farm
11346327497	White	Male	1976	44	40-49	Post-graduate Degree		£35,000 to £49,999	I am vegetarian		Urban (e.g. city, large town)	CF23	Vignette A: High health x Low Behavioural Expression	7	The farmer appears to be mindful of the animals' health, and is not solely motivated by profit and volume.	No		6	6	7	7	I would ensure that it is fully free-range and organic.	10	9	Minimising health issues	6	10	7	6	Farm 2	Farm 3	I have been to a livestock farm(s) on an educational visit (i.e. on a school trip, to a farm open-day or to an educational farm)
11346327471	White	Female	1944	76	70-79	Secondary		Less than £20,000	Meat is a regular part of my diet		Suburban	NG18	Vignette B: High Health x High behavioural expression	10	The animals are cared for in a natural way with reduced stress	Yes	Cows	9	9	10	9	Nothing	9	10	Minimising health issues	1	9	9	1	Farm 2	Farm 3	I have relatives or friends who are livestock farmers
11346327090	White	Female	1991	29	26-30	Undergraduate Degree		£20,000 to £34,999	Meat is a regular part of my diet		Suburban	NE5	Vignette A: High health x Low Behavioural Expression	8	Very good interest in well-being of animals, but could be more commited	Yes	chicken	9	9	8	10	Research into these natural behavioural expressions	10	8	Minimising health issues	6	10	6	4
11346326793	White	Female	1996	24	18-25	Undergraduate Degree		£20,000 to £34,999	I am pescatarian (I eat fist but not meat)		Urban (e.g. city, large town)	BS7	Vignette D: Low health x High behavioural expression	4	I wouldn't want any animal to suffer, even if it was only a little bit. I associate letting nature take place as being cruel. It seems like the animals aren't really being cared for, and the statement provided is just an excuse to do this.	Yes	Sheep	4	2	2	3	That animals aren't left to heal on their own - something simple and not that harmful could easily become something worse.	8	7	Minimising health issues	0	9	8	0	Farm 2	Farm 3	I grew up on a livestock farm
11346326566	White	Female	1967	53	50-59	Secondary		£20,000 to £34,999	I am flexitarian (I eat meat some of the time)		Suburban	M24	Vignette B: High Health x High behavioural expression	10	Because I don't think much more could be expected in the way of looking after animals.	Yes	cows	10	10	10	10	I'd like to know more about whether or not they are automatically treated with antibiotics as part of their health routine.	10	10	Promoting the expression of natural behaviours	2	10	5	2	Farm 2	Farm 3	I have no experience with farm animals or livestock farms
11346326461	White	Female	1966	54	50-59	Other (please specify)	nvq	£35,000 to £49,999	Meat is a regular part of my diet		Semi-rural (e.g. village, slightly rural area)	td	Vignette C: Low Health x Low Behavioural expression	4	seems to me that if you 'farm' animals then in order for best health, no ticks etc then they do need intervention to address ailments	No		4	5	4	4	caring more actively for their health	9	8	Minimising health issues	0	10	7	0	Farm 2	Farm 3	I have no experience with farm animals or livestock farms
11346326335	White	Male	1970	50	50-59	Undergraduate Degree		£75,000 to £99,999	I am flexitarian (I eat meat some of the time)		Suburban	CB1	Vignette B: High Health x High behavioural expression	6	The farmer give the animals the best conditions he ccn,	No		6	6	7	6		8	8	Minimising health issues	5	5	5	5
11346326180	White	Female	1965	55	50-59	Secondary		£20,000 to £34,999	Meat is a regular part of my diet		Urban (e.g. city, large town)	DD4	Vignette D: Low health x High behavioural expression	7	Farmer is feeding and protecting but would only intervene at last resort	Yes	Cow	7	7	7	8	Quicker intervention	10	7	Minimising health issues	5	9	7	1	Farm 2	Farm 4	I have relatives or friends who are livestock farmers
11346325779	White	Female	1955	65	60-69	Secondary		Less than £20,000	Meat is a regular part of my diet		Urban (e.g. city, large town)	EN2	Vignette C: Low Health x Low Behavioural expression	5	Non-intervention is the half-way point between the two options.	No		3	5	3	6	Being more open to intervention.	8	8	Minimising health issues	1	10	8	2	Farm 2	Farm 3	I have no experience with farm animals or livestock farms
11346325761	White	Female	2000	20	18-25	Secondary		£20,000 to £34,999	Meat is a regular part of my diet		Suburban	Sr4	Vignette A: High health x Low Behavioural Expression	5	The man cares about the animals	Yes	Cows or chickens	4	5	4	6		5	6	Promoting the expression of natural behaviours	3	9	5	3	Farm 2	Farm 4	I have no experience with farm animals or livestock farms
11346325749	White	Male	1973	47	40-49	Post-graduate Degree		£20,000 to £34,999	I am vegetarian		Semi-rural (e.g. village, slightly rural area)	PE12	Vignette C: Low Health x Low Behavioural expression	5	While I'm not impressed with the farmer's attitude towards welfare, I feel this is probably around average for the farming industry. I'd expect his/her attitide towards the well-being of his/her animals has been vindicated over time as regards the business aspect, and would think that healthy livestock are an important aspect of this consideration. As for 'natural behaviour', I would regard this …	Yes	Cows	5	5	4	5	If I were the farmholder I'd hope to be more interventional regarding animal health such as the mentioned case (a sore foot). However, perhaps pure economics would preclude this in every instance.	8	7	Minimising health issues	4	8	6	4	Farm 2	Farm 3	Other (please specify)	While I now live in a semi-rural area and don't currently associate with farmers, I do have some previous experience of living in very rural communities.
11346325732	White	Female	1963	57	50-59	Post-graduate Degree		£35,000 to £49,999	I am vegetarian		Semi-rural (e.g. village, slightly rural area)	PO31	Vignette B: High Health x High behavioural expression	10	The text indicates the approach of someone who has empathy with their livestock	No		9	10	10	10	No animals.	10	10	Promoting the expression of natural behaviours	2	10	10	0	Farm 2	Farm 3	I have relatives or friends who are livestock farmers
11346325660	White	Female	1999	21	18-25	Secondary		Less than £20,000	I am vegetarian		Urban (e.g. city, large town)	SA1	Vignette C: Low Health x Low Behavioural expression	1	Failing to provide medical attention means disease and injury causes distress and physical harm to animals with no intervention. Farm animals are not kept in wild conditions or (wild genetic state as selecticve breeding has occured) and because they are in a human influenced/created environment with limitations it is the farmer's responsiblity to provide medical attention and engaging interaction…	Yes	Cows - meat and dairy farm	2	3	3	4	Increased medical intervention, especially to visible wounds. Also some kind of enrichment to the environment that has been found to encourage natural behaviours.	10	10	Promoting the expression of natural behaviours	2	10	8	3	Farm 2	Farm 3	I have been to a livestock farm(s) on an educational visit (i.e. on a school trip, to a farm open-day or to an educational farm)
11346325636	White	Female	1967	53	50-59	Other (please specify)	NVQ 3	£20,000 to £34,999	I am flexitarian (I eat meat some of the time)		Suburban	SS0	Vignette D: Low health x High behavioural expression	5	Too laissez faire 're treatment if ailments and risk assessment.	Yes	Dairy	4	6	4	3	More scrupulous attention to health, feeding erg.	10	10	Minimising health issues	1	10	1	1	Farm 2	Farm 3	I have no experience with farm animals or livestock farms
11346325278	White	Female	1996	24	18-25	Undergraduate Degree		Less than £20,000	I am flexitarian (I eat meat some of the time)		Urban (e.g. city, large town)	L15	Vignette C: Low Health x Low Behavioural expression	3	I understand that sometimes you should allow nature to run its course, but if you can help a wounded animal than I believe you should do whatever you can to help	No		2	2	5	4	Better care of animals	8	8	Promoting the expression of natural behaviours	2	8	6	3	Farm 2	Farm 3	I have been to a livestock farm(s) on an educational visit (i.e. on a school trip, to a farm open-day or to an educational farm)
11346324967	White	Male	1975	45	40-49	Post-graduate Degree		£75,000 to £99,999	I am flexitarian (I eat meat some of the time)		Rural	BD23	Vignette D: Low health x High behavioural expression	8	There may be some injuries where animals would benefit from human intervention to minimise suffering and maximise quality of life. Otherwise, being free range seems very positive to me.	Yes	I thought about sheep and cows.	8	8	9	8	Perhaps just that it is very clear when human intervention for ailments &/ injuries would take place. This may need publicising for any visitors.	9	9	Promoting the expression of natural behaviours	6	10	7	6	Farm 2	Farm 3	Other (please specify)	I have grown up surrounded by farms.
11346324934	White	Male	1968	52	50-59	Secondary		Less than £20,000	Meat is a regular part of my diet		Suburban	PL25	Vignette C: Low Health x Low Behavioural expression	3	Think farmer has duty to maximise care levels of their animals	Yes	Sheep	4	4	5	4	Treat lame animals	9	8	Minimising health issues	1	8	7	6	Farm 2	Farm 3	I have been to a livestock farm(s) on an educational visit (i.e. on a school trip, to a farm open-day or to an educational farm)
11346324746	White	Female	1964	56	50-59	Secondary		Less than £20,000	I am vegan		Semi-rural (e.g. village, slightly rural area)	PR3	Vignette C: Low Health x Low Behavioural expression	1	he will not promote well being and does not even help them if ill or injured,totally uncaring	No		2	3	3	4	just about everything it sounds like	9	9	Minimising health issues	0	10	9	1	Farm 2	Farm 3	Other (please specify)	live next to one,visited farm often,and for many years watched the cows in fields,seeing that they had characters and different ones too,enjoyed playing etc etc
11346324743	White	Female	1996	24	18-25	Other (please specify)	A level	£35,000 to £49,999	I am vegetarian		Semi-rural (e.g. village, slightly rural area)	PE4	Vignette A: High health x Low Behavioural Expression	2	Because they said - "At the same time, I don’t think I need to do anything specific to support natural behavioural expression in my animals". I feel like it is important that this is taken into consideration	No		2	2	2	5	Give them more space to live	10	10	Promoting the expression of natural behaviours	0	10	10	0	Farm 2	Farm 3	I have no experience with farm animals or livestock farms
11346324475	White	Female	1950	70	70-79	Post-graduate Degree		Less than £20,000	Meat is a regular part of my diet		Urban (e.g. city, large town)	SM6	Vignette D: Low health x High behavioural expression	5	I do not agree with the first part of the description - an ill animal should be rather treated than leave alone. I agree with the second part of the description.	No		5	5	7	5	As I wrote earlier, I would provide treatment for ill animals.	9	9	Minimising health issues	6	9	8	4	Farm 2	Farm 3	I have been to a livestock farm(s) on an educational visit (i.e. on a school trip, to a farm open-day or to an educational farm)
11346324437	Mixed	Male	1980	40	40-49	Undergraduate Degree		£35,000 to £49,999	I am flexitarian (I eat meat some of the time)		Urban (e.g. city, large town)	BS7	Vignette A: High health x Low Behavioural Expression	7	Because they appear healthy	Yes	Cows	7	8	8	8	May be more free spaces of grazing	8	10	Promoting the expression of natural behaviours	9	8	4	9	Farm 3	Farm 4	I grew up on a livestock farm
11346324077	White	Female	1968	52	50-59	Undergraduate Degree		£35,000 to £49,999	I am vegan		Semi-rural (e.g. village, slightly rural area)	bn12	Vignette B: High Health x High behavioural expression	8	If people are going to make money from animals then at least giving them as nice a life as possible, before they kill them, is the right thing to do.	Yes	Cow	8	8	5	10	That they let the animals live out their lives until they die of old age obviously	10	10	Promoting the expression of natural behaviours	1	10	10	1	Farm 2	Farm 3	I have worked on a livestock farm
11346324042	White	Female	1948	72	70-79	Secondary		£20,000 to £34,999	Meat is a regular part of my diet		Urban (e.g. city, large town)	CF23	Vignette B: High Health x High behavioural expression	10	There whole being was being well cared for	No		10	9	9	10	Nothing	9	6	Minimising health issues	6	8	5	6	Farm 2	Farm 3	I have no experience with farm animals or livestock farms
11346323990	White	Male	1973	47	40-49	Secondary		£20,000 to £34,999	I am flexitarian (I eat meat some of the time)		Semi-rural (e.g. village, slightly rural area)	pa10	Vignette D: Low health x High behavioural expression	5	got some issues	No		5	5	5	5	bettrer care	5	5	Minimising health issues	5	5	7	5	Farm 1	Farm 2	I have no experience with farm animals or livestock farms
11346323915	White	Female	1995	25	18-25	Secondary		Less than £20,000	Meat is a regular part of my diet		Urban (e.g. city, large town)	CO15	Vignette A: High health x Low Behavioural Expression	10	Because she/he has good intentions of how she wants the animals to be treated	No		10	5	5	1	Nothing	10	7	Minimising health issues	2	10	0	5	Farm 2	Farm 4	I have no experience with farm animals or livestock farms
11346323607	White	Female	1956	64	60-69	Secondary		Less than £20,000	Meat is a regular part of my diet		Semi-rural (e.g. village, slightly rural area)	nr12	Vignette A: High health x Low Behavioural Expression	7	the farmer seems to be seeing after his animals	No		8	5	5	5		8	8	Minimising health issues	4	9	6	5	Farm 2	Farm 3	I have no experience with farm animals or livestock farms
11346323546	Asian	Female	1974	46	40-49	Undergraduate Degree		£35,000 to £49,999	I am flexitarian (I eat meat some of the time)		Suburban	SW20	Vignette C: Low Health x Low Behavioural expression	4	If you can intervene the suffering you should do something about it.	Yes	Pig	5	5	5	5	A bit more caring.	8	7	Minimising health issues	3	10	5	1	Farm 2	Farm 3	I have no experience with farm animals or livestock farms
11346323418	White	Female	1963	57	50-59	Undergraduate Degree		£75,000 to £99,999	Meat is a regular part of my diet		Rural	TR2	Vignette D: Low health x High behavioural expression	5	Fine to let them have natural behaviours etc but would like their health to better monitored. How does this person know that the sore foot will get better on its own.	Yes	Sheep	4	7	6	5	Better health provision.	9	9	Promoting the expression of natural behaviours	6	8	7	4	Farm 2	Farm 3	I have no experience with farm animals or livestock farms
11346323109	White	Female	1962	58	50-59	Undergraduate Degree		£20,000 to £34,999	I am flexitarian (I eat meat some of the time)		Semi-rural (e.g. village, slightly rural area)	tr15	Vignette B: High Health x High behavioural expression	8	It sounds as if this would be a pretty good way for an animal to live on a farm. A good environment and freedom to wonder around.	No		8	7	8	8	I don't think I would want to change anything. The animals seem to be well cared for and are healthy, well fed and live in a safe environment.	7	6	Minimising health issues	8	5	1	3	Farm 2	Farm 3	I have relatives or friends who are livestock farmers
11346323052	White	Female	1951	69	60-69	Undergraduate Degree		Less than £20,000	I am flexitarian (I eat meat some of the time)		Rural	CB24	Vignette B: High Health x High behavioural expression	10	From what I understand, this farmer has given his animals a happy, healthy and stress-free life. So overall they are being well looked after, able to go where they please and enjoy the company of their fellow animals.	Yes	Cows	10	10	10	10	Well, there has been no mention of how many animals he has on his farm and how big his acreage is, so perhaps and should the farm be too small to accommodate many animals, he either has fewer animals or increases his farm size.	10	10	Minimising health issues	0	10	8	0	Farm 2	Farm 3	I have been to a livestock farm(s) on an educational visit (i.e. on a school trip, to a farm open-day or to an educational farm)
11346322735	White	Male	1977	43	40-49	Undergraduate Degree		Less than £20,000	I am flexitarian (I eat meat some of the time)		Suburban	0	Vignette B: High Health x High behavioural expression	9	Animals would seem to be treated very well on this farm, that is why I gave this rating.	No		9	9	9	9	I would not change anything.	10	9	Minimising health issues	7	7	6	3	Farm 2	Farm 3	I have no experience with farm animals or livestock farms
11346322375	White	Female	1961	59	50-59	Undergraduate Degree		Less than £20,000	I am pescatarian (I eat fist but not meat)		Semi-rural (e.g. village, slightly rural area)	TR20	Vignette A: High health x Low Behavioural Expression	6	I think animals need to express their natural behavior	Yes	cows	5	1	5	4	the natural behavior	9	10	Promoting the expression of natural behaviours	3	9	3	3	Farm 2	Farm 3	I have no experience with farm animals or livestock farms
11346322173	White	Female	1959	61	60-69	Secondary		£35,000 to £49,999	Meat is a regular part of my diet		Semi-rural (e.g. village, slightly rural area)	GL16	Vignette D: Low health x High behavioural expression	8	the farmer is caring for his animals and whats the best for them in a natural surroundings, however he would intervene with natural and get help as when when he sees fit	Yes	cattle	9	10	10	10	this farm seems fine and nothing needs changing	9	10	Promoting the expression of natural behaviours	4	9	9	6	Farm 2	Farm 1	I have no experience with farm animals or livestock farms
11346321537	White	Female	1967	53	50-59	Secondary		Less than £20,000	Meat is a regular part of my diet		Suburban	Ll13	Vignette A: High health x Low Behavioural Expression	7	The farmer is aware of his animals and likes to know they are healthy and happy	No		8	8	8	8	Activily making sure his animals are fit and happy by going the extra mile	9	8	Minimising health issues	3	7	6	3	Farm 2	Farm 3	I have relatives or friends who are livestock farmers
11346321274	White	Male	1980	40	40-49	Secondary		£50,000 to £74,999	Meat is a regular part of my diet		Semi-rural (e.g. village, slightly rural area)	dh3	Vignette D: Low health x High behavioural expression	4	if an animal is in pain it would be better to get it checked by a professional as an animal suffering when something can be done about it is cruel. Also animals mixing with other animals may spread diseases quicker.	Yes	pigs	5	4	5	6	I would treat injured or poorly animals, and give them freedom within there own breeds but not to mix with other animals. Wild animals dont mingle a great deal with other animals, they tend to stay with there own breed.	10	7	Minimising health issues	3	7	7	3	Farm 3	Farm 4	I have no experience with farm animals or livestock farms
11346321238	White	Female	1961	59	50-59	Secondary		Prefer not to say	Meat is a regular part of my diet		Semi-rural (e.g. village, slightly rural area)	TQ14	Vignette A: High health x Low Behavioural Expression	9	Their physical needs are catered for, they don't need entertaining or interference so don't get it	Yes	cows/sheep	9	9	9	9	Ensure cover/protection from the elements when necessary	10	8	Promoting the expression of natural behaviours	5	9	6	5	Farm 4	Farm 1	Other (please specify)	Grown up surrounded by fields and animals
11346321151	White	Female	1955	65	60-69	Secondary		£75,000 to £99,999	I am flexitarian (I eat meat some of the time)		Urban (e.g. city, large town)	KT5	Vignette C: Low Health x Low Behavioural expression	7	Sometimes I think human intervention is necessary	No		7	7	7	7	Help the animals when required to do so	10	10	Minimising health issues	9	8	5	9	Farm 2	Farm 3	I have no experience with farm animals or livestock farms
11346320648	White	Female	1948	72	70-79	Undergraduate Degree		£50,000 to £74,999	I am flexitarian (I eat meat some of the time)		Suburban	BN7	Vignette A: High health x Low Behavioural Expression	4	If the animals are to be stress-free, they must not be prevented from expressing their natural behaviours. The farmer in this case does not actually understand what things cause stress to animals - or to people, for that matter. On the other hand, one cannot allow some creatures 100% natural behaviour - if so, all the free-range chickens would simply fly up into the nearest trees, which is where …	Yes	Chickens	9	4	8	8	Educate the farmer to understand those things which can cause stress to animals, so that he can minimise the restrictions on their natural behaviour.	10	8	Minimising health issues	3	9	6	1	Farm 2	Farm 3	I have relatives or friends who are livestock farmers
11346320595	White	Male	1978	42	40-49	Secondary		£20,000 to £34,999	Meat is a regular part of my diet		Urban (e.g. city, large town)	HU9	Vignette D: Low health x High behavioural expression	7	its just what I thought at least the animals are not couped up and can have some freedom	No		5	7	7	7	maybe to keep a little more of an eye on them health wise	9	8	Minimising health issues	5	6	7	2	Farm 2	Farm 3	I have no experience with farm animals or livestock farms
11346320554	White	Female	1954	66	60-69	Secondary		Prefer not to say	Other (please specify)	Eat fish, chicken, turkey	Urban (e.g. city, large town)	EH4	Vignette A: High health x Low Behavioural Expression	8	The person wants them to be free in their surroundings. If any health issues do arise, then they would deal with it.	No		9	9	9	8	You would still have to wander around the farm to check all animals were well. Example - If it’s cows and letting nature take its course when calving, hopefully that would go to plan or some may have to get help.	10	8	Minimising health issues	3	7	4	8	Farm 2	Farm 3	I have relatives or friends who are livestock farmers
11346320341	White	Female	1999	21	18-25	Secondary		Less than £20,000	Meat is a regular part of my diet		Urban (e.g. city, large town)	0	Vignette A: High health x Low Behavioural Expression	5	They argue that they want them to be healthy, no mention of if they are	No		5	5	6	6	Do more to help the animals	8	5	Minimising health issues	2	8	7	1	Farm 3	Farm 1	I have no experience with farm animals or livestock farms
11346320180	White	Male	1960	60	60-69	Post-graduate Degree		£75,000 to £99,999	Meat is a regular part of my diet		Urban (e.g. city, large town)	NP20	Vignette B: High Health x High behavioural expression	9	Overall it sounds very good - the only thing missing is eating what they want to eat.	Yes	cattle	9	10	10	9	Nothing	10	10	Minimising health issues	4	9	7	5	Farm 2	Farm 3	I have been to a livestock farm(s) on an educational visit (i.e. on a school trip, to a farm open-day or to an educational farm)
11346319989	White	Male	1955	65	60-69	Undergraduate Degree		Prefer not to say	Meat is a regular part of my diet		Suburban	0	Vignette D: Low health x High behavioural expression	6	The farm appears to allow the animals to have a reasonable level of natural well-being.	No		6	7	4	5	I would prefer a slightly more interventionist approach in case an animal was suffering unnecessarily.	7	7	Promoting the expression of natural behaviours	2	8	4	0	Farm 2	Farm 3	I have been to a livestock farm(s) on an educational visit (i.e. on a school trip, to a farm open-day or to an educational farm)
11346319922	White	Female	1959	61	60-69	Undergraduate Degree		£35,000 to £49,999	I am flexitarian (I eat meat some of the time)		Semi-rural (e.g. village, slightly rural area)	Dy8	Vignette A: High health x Low Behavioural Expression	6	From the scenario script	Yes	Pigs	6	7	9	8	None	8	5	Minimising health issues	9	6	3	3	Farm 2	Farm 3	I have no experience with farm animals or livestock farms
11346319262	White	Male	1957	63	60-69	Secondary		£50,000 to £74,999	Meat is a regular part of my diet		Suburban	SE10	Vignette C: Low Health x Low Behavioural expression	6	Hard to tell. Scarily laissez-faire	No		6	6	7	5	More respect for health needs	7	6	Minimising health issues	7	4	3	8	Farm 2	Farm 3	I have no experience with farm animals or livestock farms
11346319188	White	Female	1952	68	60-69	Secondary		Less than £20,000	Meat is a regular part of my diet		Suburban	NR30	Vignette C: Low Health x Low Behavioural expression	0	You do not leave animals to fend for themselves, if they are poorly, they have to be seen by a vet.	Yes	Seeing an animal with a sore foot is disturbing	0	1	1	1	That animals were better looked after, any injury illness, need to be seen by a vet	10	10	Minimising health issues	0	10	10	1	Farm 2	Farm 3	I have no experience with farm animals or livestock farms
11346319020	White	Male	1959	61	60-69	Secondary		£35,000 to £49,999	Meat is a regular part of my diet		Urban (e.g. city, large town)	L31	Vignette B: High Health x High behavioural expression	10	Farmer cares for animals health and well-being	No		10	10	10	10	Not sure leaving animals to choose which animals they want to be around is wise	10	9	Promoting the expression of natural behaviours	6	8	2	5	Farm 2	Farm 3	I have been to a livestock farm(s) on an educational visit (i.e. on a school trip, to a farm open-day or to an educational farm)
11346318994	White	Female	1953	67	60-69	Secondary		Prefer not to say	I am flexitarian (I eat meat some of the time)		Rural	DD8	Vignette B: High Health x High behavioural expression	8	I want to see all the animals in the local filds with lots of grass	No		8	7	8	7	Not to sure maybe lots of fences and water and feed for the animals	7	9	Promoting the expression of natural behaviours	9	8	7	7	Farm 2	Farm 1	I have no experience with farm animals or livestock farms
11346318953	White	Male	1980	40	40-49	Undergraduate Degree		£35,000 to £49,999	Meat is a regular part of my diet		Suburban	ME10	Vignette A: High health x Low Behavioural Expression	10	The animals on the farm are cared for and the owner wants them to be happy animals.	No		10	9	6	9	Incorporate support from outside or other farms to look at developing existing techniques.	9	9	Minimising health issues	7	10	10	2	Farm 1	Farm 3	I have no experience with farm animals or livestock farms
11346318935	White	Male	1964	56	50-59	Secondary		£35,000 to £49,999	Meat is a regular part of my diet		Semi-rural (e.g. village, slightly rural area)	CA10	Vignette A: High health x Low Behavioural Expression	7	The animals appear well cared for in terms of diet and general health and living conditions however without knowing if they are free to do all or at least some of 'what comes naturally' it's harder to mark higher	No		7	6	7	8	Ensuring an ability to have all or at least some of their natural habitat and habits freely available, albeit within limitations of for instance farm boundaries, planning requirements, local government acceptability	10	8	Minimising health issues	7	9	4	8	Farm 2	Farm 3	I have no experience with farm animals or livestock farms
11346318786	White	Male	1969	51	50-59	Secondary		Less than £20,000	Meat is a regular part of my diet		Urban (e.g. city, large town)	bd6	Vignette A: High health x Low Behavioural Expression	6	lets them get on with life	Yes	cow	6	6	6	5		7	7	Promoting the expression of natural behaviours	7	7	5	3	Farm 2	Farm 3	I have no experience with farm animals or livestock farms
11346318539	White	Male	1974	46	40-49	Undergraduate Degree		£20,000 to £34,999	Meat is a regular part of my diet		Rural	SP3	Vignette C: Low Health x Low Behavioural expression	2	It seems like an excuse not use pay for a Vet, whereas it might be more justifiable if they were also supporting natural behavioural expressions of the animals	Yes	Dairy	2	4	4	3	either pay for the vet or go the whole way with regards to letting the animals behave in a natural way	7	7	Promoting the expression of natural behaviours	5	5	5	5	Farm 2	Farm 3	Other (please specify)	My mother grew up on a livestock farm
11346318317	White	Male	0	0	0	Post-graduate Degree		£20,000 to £34,999	Meat is a regular part of my diet		Urban (e.g. city, large town)	L5	Vignette B: High Health x High behavioural expression	7	Fair	No		7	7	7	7	No comment.	8	8	Minimising health issues	0	10	5	2	Farm 2	Farm 4	I have worked on a livestock farm
11346318315	White	Male	1962	58	50-59	Secondary		£50,000 to £74,999	Meat is a regular part of my diet		Urban (e.g. city, large town)	EH48	Vignette A: High health x Low Behavioural Expression	6	Because they want them to be stress free but maybe by not allowing them to express their natural behaviour, it is actually causing them stress.	No		8	5	5	8	Try to create a more natural environment for them.	10	8	Minimising health issues	7	10	10	4	Farm 2	Farm 3	Other (please specify)	Keep horses on a working farm.
11346318270	White	Female	1947	73	70-79	Secondary		£20,000 to £34,999	I am flexitarian (I eat meat some of the time)		Suburban	S64	Vignette D: Low health x High behavioural expression	8	I like that the animals are allowed to roam and mix with other animals and therefore will have feelings of freedom, and I do know that over time wounds can heal themselves, but it the injury were serious then it should be looked at by the vet.	Yes	cows mixing with pigs and poultry	6	9	9	7	nothing except to have regular check ups of the animals by the vet	10	10	Promoting the expression of natural behaviours	1	8	6	3	Farm 2	Farm 3	I have relatives or friends who are livestock farmers
11346318134	White	Female	1970	50	50-59	Secondary		Less than £20,000	Meat is a regular part of my diet		Suburban	DE11	Vignette B: High Health x High behavioural expression	10	Because the farmer isn't forcing them to do what he wants but letting them behave in a way natural to them	Yes	cows	10	10	10	10	Just to make sure they weren't being fed un natural products or things to fatten them quickly	10	10	Promoting the expression of natural behaviours	0	10	7	0	Farm 2	Farm 1	I have been to a livestock farm(s) on an educational visit (i.e. on a school trip, to a farm open-day or to an educational farm)
11346318078	White	Male	1978	42	40-49	Undergraduate Degree		£35,000 to £49,999	Meat is a regular part of my diet		Urban (e.g. city, large town)	PO12	Vignette A: High health x Low Behavioural Expression	7	They are being kept healthy and free of stress. But the lack of support for natural behaviour expression doesn't sound ideal.	Yes	pig	9	4	8	7	Give them plenty of opportunities to behave as if they were living a normal life	10	8	Minimising health issues	9	10	10	0	Farm 2	Farm 3	I have been to a livestock farm(s) on an educational visit (i.e. on a school trip, to a farm open-day or to an educational farm)
11346318006	White	Male	1968	52	50-59	Undergraduate Degree		£50,000 to £74,999	Meat is a regular part of my diet		Suburban	0	Vignette B: High Health x High behavioural expression	8	Animals treated as well as possible in farm environment, but still not their natural environment hence the score	No		8	6	7	7	Nothing	10	10	Promoting the expression of natural behaviours	5	9	7	3	Farm 2	Farm 3	I have no experience with farm animals or livestock farms
11346317837	White	Female	1959	61	60-69	Secondary		£50,000 to £74,999	Meat is a regular part of my diet		Suburban	TQ4	Vignette A: High health x Low Behavioural Expression	8	Because they don’t quite meet the best case scenario where the animals are demonstrating that they are living an enjoyable lifew	No		9	8	9	8	To make it a happier environment for the animals	10	7	Minimising health issues	5	9	5	7	Farm 2	Farm 3	I have no experience with farm animals or livestock farms
11346317728	White	Male	1978	42	40-49	Post-graduate Degree		£50,000 to £74,999	I am flexitarian (I eat meat some of the time)		Suburban	TQ9	Vignette B: High Health x High behavioural expression	8	Holistic view of animal welfare. Encouraged to behave as they wish.	No		8	7	9	9	It was a plant based farm not an animal one	8	9	Minimising health issues	1	10	8	1	Farm 2	Farm 3	I have been to a livestock farm(s) on an educational visit (i.e. on a school trip, to a farm open-day or to an educational farm)
11346317271	White	Female	1993	27	26-30	Post-graduate Degree		Less than £20,000	Meat is a regular part of my diet		Urban (e.g. city, large town)	0	Vignette C: Low Health x Low Behavioural expression	2	Not treating injuries.	Yes	Cattle.	1	5	5	1	That any injuries are treated.	6	5	Minimising health issues	5	7	9	5	Farm 2	Farm 3	I have no experience with farm animals or livestock farms
11346317154	White	Female	1962	58	50-59	Secondary		£20,000 to £34,999	I am flexitarian (I eat meat some of the time)		Urban (e.g. city, large town)	NE32	Vignette B: High Health x High behavioural expression	10	Because the farmer is looking after their every need	Yes	Cow	10	10	10	10		10	10	Promoting the expression of natural behaviours	5	10	7	0	Farm 2	Farm 3	I have been to a livestock farm(s) on an educational visit (i.e. on a school trip, to a farm open-day or to an educational farm)
11346317105	White	Male	1967	53	50-59	Secondary		Less than £20,000	I am vegetarian		Urban (e.g. city, large town)	PA5	Vignette C: Low Health x Low Behavioural expression	2	This person talks about nature taking it's course while being indifferent to the needs of the animals kept in a man made unnatural environment. Would not surprise me one bit to find the animals not in the best of health.	Yes	Cows	3	2	5	5	I would remove the negligent parties & install & a work ethic that takes care of the animals in our trust & try to educate that we are animals too.	10	8	Minimising health issues	0	10	10	0	Farm 2	Farm 3	I have worked on a livestock farm
11346316740	White	Male	1980	40	40-49	Undergraduate Degree		Less than £20,000	Meat is a regular part of my diet		Suburban	LS17	Vignette B: High Health x High behavioural expression	8	The animals have some freedom to wander and eat what they want. Score cannot be higher than an 8 for me as this freedom is still confined to the farm.	No		8	7	8	6	Nothing	8	6	Minimising health issues	4	7	3	6	Farm 2	Farm 3	I have no experience with farm animals or livestock farms
11346316539	White	Male	1970	50	50-59	Secondary		£50,000 to £74,999	Meat is a regular part of my diet		Suburban	ML3	Vignette A: High health x Low Behavioural Expression	5	he wants his animals to be health and he doesn't do anything specific to support this	No		6	5	6	5	be more specific and getting the animals are healthy and in a positive mindset	10	10	Promoting the expression of natural behaviours	7	8	2	8	Farm 2	Farm 3	I have no experience with farm animals or livestock farms
11346316476	White	Female	1964	56	50-59	Post-graduate Degree		£20,000 to £34,999	Meat is a regular part of my diet		Semi-rural (e.g. village, slightly rural area)	NG24	Vignette C: Low Health x Low Behavioural expression	0	Concerns about no intervention where there is clearly a medical problem. Yes, some foot problems clear up in their own time, but this is not always the case & the injured or infected animal could be in pain or unnecessary discomfort. The lack of interest in the livestock being able to express their natural behaviour PLUS the neglect of a medical condition suggests this is a neglectful farmer who …	No	I thought of cows & pigs	3	2	5	5	More concern for the general welfare of the animals in the widest sense. They should be able to express at least a good degree of behaviour natural to their species & as they are kept in captivity, should be given appropriate medical attention when necessary.	10	10	Minimising health issues	1	9	7	1	Farm 2	Farm 3	I have no experience with farm animals or livestock farms
11346316335	White	Female	1948	72	70-79	Secondary		Less than £20,000	I am flexitarian (I eat meat some of the time)		Suburban	CV22	Vignette A: High health x Low Behavioural Expression	5	Although the farmer is looking after the animals health, he is not letting them be in their natural environment where their mental health is at peace	Yes	chickens in factory farms where they have no space no move around or grass to peck at.	8	2	8	5	The animals would be let outside to roam during the day and housed at night. they would be fed their natural diet	9	9	Minimising health issues	3	9	5	7	Farm 2	Farm 1	I have no experience with farm animals or livestock farms
11346316051	White	Male	1965	55	50-59	Secondary		Less than £20,000	I am vegetarian		Semi-rural (e.g. village, slightly rural area)	dh9	Vignette C: Low Health x Low Behavioural expression	1	If an animal is injured or ill it should be given treatment. It is not out in the wild. Animals should not be treat as a mere commodity - they are sentient feeling beings and should be treat the way we would wish to be treat with regards to natural behaviour.	Yes	pigs and chickens	1	0	7	7	being a vegetarian I would turn it over to plant based production.	10	10	Promoting the expression of natural behaviours	0	10	10	0	Farm 2	Farm 3	I have relatives or friends who are livestock farmers
11346315836	White	Female	1996	24	18-25	Undergraduate Degree		£35,000 to £49,999	I am vegetarian		Urban (e.g. city, large town)	wd3	Vignette C: Low Health x Low Behavioural expression	1	I personally find it a little worrying that the person would choose not to step in and help. I see it that these are farm animals, not wild animals. maybe I'm a little bias given I choose not to eat meat, but I don't agree with their methods. I wouldn't leave a human to heal by themselves or to deal with physical discomfort, so I wouldn't leave an animal either.	Yes	cow	1	1	5	6	The farmers methods.	10	6	Minimising health issues	0	10	10	0	Farm 2	Farm 2	I have relatives or friends who are livestock farmers
11346315675	White	Female	1956	64	60-69	Post-graduate Degree		£20,000 to £34,999	Meat is a regular part of my diet		Semi-rural (e.g. village, slightly rural area)	HR6	Vignette B: High Health x High behavioural expression	10	The animals are not kept in pens and have a certain degree of freedom to move about and interact with other animals.	Yes	cows	10	10	10	9	Nothing	10	10	Promoting the expression of natural behaviours	8	8	9	5	Farm 2	Farm 3	I have worked on a livestock farm
11346315545	White	Male	1970	50	50-59	Post-graduate Degree		£75,000 to £99,999	Meat is a regular part of my diet		Semi-rural (e.g. village, slightly rural area)	BA22	Vignette A: High health x Low Behavioural Expression	7	A natural environment allowing freedom of natural expression is also important.	Yes	Chicken	7	3	7	8	Worry about the environment the animals are in	10	8	Minimising health issues	3	10	10	1	Farm 2	Farm 3	I have relatives or friends who are livestock farmers
11346315524	White	Female	1994	26	26-30	Other (please specify)	high technical apprenticeship, hnc, hnd, foundation degree	£20,000 to £34,999	I am flexitarian (I eat meat some of the time)		Urban (e.g. city, large town)	B14	Vignette C: Low Health x Low Behavioural expression	1	he/she is a livestock farmer, so the animals are being bread purely for consumption, and for that reason I already consider their well-being to be poor.. to be a successful livestock farmer you give your animals only the space they need, only the food they need and you keep them alive for only as long as necessary. And he's not giving them any medical care? well I don't imagine they're very well …	No		3	0	9	5	ensure the animals live a long and happy life, with medical care, comfy homes and lots of space.	9	9	Promoting the expression of natural behaviours	1	10	10	1	Farm 2	Farm 3	I have no experience with farm animals or livestock farms
11346315506	White	Male	1958	62	60-69	Other (please specify)	Vocational Diploma	£20,000 to £34,999	I am flexitarian (I eat meat some of the time)		Suburban	OX11	Vignette D: Low health x High behavioural expression	6	While I'm happy that the animals are allowed to roam freely, I am concerned that the farmer expects them to heal naturally. I believe that steps should be taken to make an animal better.	Yes	Cattle	6	9	9	6	Treat the animals, don't just rely on natural healing.	9	9	Promoting the expression of natural behaviours	8	10	9	1	Farm 2	Farm 3	Other (please specify)	We have holidayed on a working dairy farm
11346315426	White	Female	1998	22	18-25	Undergraduate Degree		Prefer not to say	I am flexitarian (I eat meat some of the time)		Suburban	0	Vignette A: High health x Low Behavioural Expression	7	Animals seem well cared for.	No		5	4	5	4		10	10	Promoting the expression of natural behaviours	1	10	8	6	Farm 2	Farm 3	I have relatives or friends who are livestock farmers
11346315154	White	Male	1951	69	60-69	Secondary		Less than £20,000	Meat is a regular part of my diet		Urban (e.g. city, large town)	FY8	Vignette B: High Health x High behavioural expression	10	The farmers seem to know what they are doing, and treat their animals with respect	Yes	Cows	10	10	10	10	Nothing	10	10	Minimising health issues	5	5	5	5	Farm 2	Farm 1	I have no experience with farm animals or livestock farms
11346315120	White	Male	1959	61	60-69	Secondary		£20,000 to £34,999	Meat is a regular part of my diet		Urban (e.g. city, large town)	YO12	Vignette C: Low Health x Low Behavioural expression	5	Their well-being could be better with more care but that may stress them out more and adversely make their well-being worse.	No		5	6	6	5	I don't think I would change anything unless I could be sure that treatment would not adversely affect their well-being.	7	7	Promoting the expression of natural behaviours	7	9	5	5	Farm 2	Farm 1	I have no experience with farm animals or livestock farms
11346315024	White	Male	1963	57	50-59	Secondary		Prefer not to say	I am vegetarian		Suburban	CH45	Vignette C: Low Health x Low Behavioural expression	0	The lack of intervention may indicate other health issues or worsen if not treated.	No		5	5	5	1		10	8	Minimising health issues	1	10	5	0	Farm 2	Farm 3	I have no experience with farm animals or livestock farms
11346314807	White	Male	1977	43	40-49	Secondary		£50,000 to £74,999	Meat is a regular part of my diet		Suburban	ws3	Vignette C: Low Health x Low Behavioural expression	2	Because the farmers view is the animals look after themselves. If an animal is showing signs of distress, in this example a bad foot then the farmer should get it treated. He/She is responsible for these animals and is making a living from them. They should be looked after	Yes	A Sheep or Cow	4	4	5	3	As stated I would insist the farmer/s treat animals in distress	9	9	Promoting the expression of natural behaviours	9	9	9	0	Farm 2	Farm 3	I have been to a livestock farm(s) on an educational visit (i.e. on a school trip, to a farm open-day or to an educational farm)
11346314722	White	Male	1979	41	40-49	Post-graduate Degree		£20,000 to £34,999	Meat is a regular part of my diet		Urban (e.g. city, large town)	SA1	Vignette B: High Health x High behavioural expression	8	Everything is being considered. Even if humans were treated like this they would be happy	No		8	8	6	8		7	7	Promoting the expression of natural behaviours	5	5	2	8	Farm 2	Farm 3	I grew up on a livestock farm
11346314719	White	Female	1961	59	50-59	Post-graduate Degree		Less than £20,000	Meat is a regular part of my diet		Suburban	NE61	Vignette C: Low Health x Low Behavioural expression	4	I don't think the farmer should be ignoring a sore foot. He's probably just rationalising his reluctance to spend money on having the vet in. It's true that animals living completely wild and natural lives are often ill or in pain, but farmers should not use the fact that it's natural as a reason to ignore animal suffering.	No		5	5	4	5	Tell him to get the vet for any health problems.	9	9	Minimising health issues	2	8	2	7	Farm 2	Farm 3	I have been to a livestock farm(s) on an educational visit (i.e. on a school trip, to a farm open-day or to an educational farm)
11346314669	White	Male	1977	43	40-49	Post-graduate Degree		£50,000 to £74,999	I am vegetarian		Suburban	WV6	Vignette D: Low health x High behavioural expression	7	The ability of the animals to wander around, engage in natural behaviour and explore surroundings will be beneficial. Having said that it is a farm, and an unnatural situation, so i would expect a farmer to keep an eye on the health of the flock and act accordingly.	Yes	sheep	5	8	7	8	That the farmer be a bit more pro-active in looking after animals health.	7	10	Promoting the expression of natural behaviours	1	9	6	1	Farm 2	Farm 3	I have no experience with farm animals or livestock farms
11346314627	White	Female	1992	28	26-30	Secondary		£50,000 to £74,999	Meat is a regular part of my diet		Semi-rural (e.g. village, slightly rural area)	0	Vignette B: High Health x High behavioural expression	9	The animals will remain healthy but will still be able to behave naturally; it is almost getting the best of both worlds.	No		10	9	8	9	I do not believe I would change anything	9	10	Promoting the expression of natural behaviours	4	7	5	3	Farm 3	Farm 4	I have no experience with farm animals or livestock farms
11346314544	White	Male	1971	49	40-49	Undergraduate Degree		£35,000 to £49,999	I am flexitarian (I eat meat some of the time)		Suburban	BT37	Vignette B: High Health x High behavioural expression	9	The owner regards the health and stress-free life of the animals in a sympathetic environment to be important	Yes	cows	8	8	8	9	Nothing, considering it's a place where animals are farmed	10	9	Promoting the expression of natural behaviours	1	8	9	3	Farm 2	Farm 1	Other (please specify)	I have provided services to livestock farmers
11346314386	White	Male	1954	66	60-69	Secondary		£20,000 to £34,999	Meat is a regular part of my diet		Urban (e.g. city, large town)	L8	Vignette B: High Health x High behavioural expression	8	Seems idea for the health and well being of all the animals	No		8	8	8	8	Nothing	8	8	Promoting the expression of natural behaviours	2	8	7	5	Farm 4	Farm 1	I have no experience with farm animals or livestock farms
11346314343	White	Male	1962	58	50-59	Undergraduate Degree		£20,000 to £34,999	Meat is a regular part of my diet		Semi-rural (e.g. village, slightly rural area)	IP14	Vignette D: Low health x High behavioural expression	6	Welfare is obviously an important issue for this farmer but I would expect intervention if the animal were clearly unwell	Yes	Bovine	6	10	8	9	Be prepared to intervene on physical issues at an earlier point	9	9	Minimising health issues	2	9	9	1	Farm 2	Farm 3	I have relatives or friends who are livestock farmers
11346314106	White	Female	1962	58	50-59	Post-graduate Degree		£50,000 to £74,999	Meat is a regular part of my diet		Rural	wr6	Vignette B: High Health x High behavioural expression	10	it sounds like a traditional farm where animals are free to roam and graze	Yes	sheep	10	10	10	10	nothing in particular	10	10	Promoting the expression of natural behaviours	0	10	9	0	Farm 2	Farm 3	Other (please specify)	I spent 10 years as a smallholder
11346314066	White	Male	1971	49	40-49	Post-graduate Degree		£35,000 to £49,999	I am flexitarian (I eat meat some of the time)		Suburban	G62	Vignette C: Low Health x Low Behavioural expression	3	Intervention can alleviate pain and improve overall health of animal. The farmer fails to appreciate this and whilst it is commendable to allow animals to heal themselves as he she states intervention should still be a feature in some occasions	Yes	Don't know why, but a cow or calf	3	3	7	3	See comment above	8	7	Minimising health issues	3	8	6	4	Farm 2	Farm 3	I have been to a livestock farm(s) on an educational visit (i.e. on a school trip, to a farm open-day or to an educational farm)
11346314051	White	Female	1951	69	60-69	Secondary		Less than £20,000	I am flexitarian (I eat meat some of the time)		Urban (e.g. city, large town)	0	Vignette C: Low Health x Low Behavioural expression	5	Left to look after themselves	No		8	8	7	7		9	9	Minimising health issues	5	7	8	5	Farm 1	Farm 4	I have been to a livestock farm(s) on an educational visit (i.e. on a school trip, to a farm open-day or to an educational farm)
11346313929	White	Male	1947	73	70-79	Other (please specify)	Apprenticeship	Less than £20,000	Meat is a regular part of my diet		Suburban	Ls28	Vignette D: Low health x High behavioural expression	2	I don't think any animal should be deprived of medical treatment if required.	No		5	5	5	3	Provide medical support if required.	8	6	Minimising health issues	3	9	6	4	Farm 2	Farm 3	I have no experience with farm animals or livestock farms
11346313925	White	Male	1975	45	40-49	Post-graduate Degree		Prefer not to say	Meat is a regular part of my diet		Urban (e.g. city, large town)	EH7	Vignette D: Low health x High behavioural expression	5	Non intervention in injuries to animals is not a good way to care for them, allowing them to roam free is good though	No		5	7	5	4	Introduce medical interventions in case of illness or injury	5	7	Promoting the expression of natural behaviours	4	7	5	3	Farm 2	Farm 3	I have no experience with farm animals or livestock farms
11346313583	White	Male	1961	59	50-59	Undergraduate Degree		£75,000 to £99,999	I am flexitarian (I eat meat some of the time)		Semi-rural (e.g. village, slightly rural area)	RH6	Vignette C: Low Health x Low Behavioural expression	4	it's hard to say because nothing is stated about the conditions under which the animals are kept i.e. are they kept indoors with limited movement possible, or are they mostly kept in a field where they can roam at will. That said, the farmer doesn't seem very proactive about caring for animals on their farm, so I rated the well-being as below average.	Yes	sheep or cattle	4	4	4	5	I'd want to know more about how the animals are kept i.e. indoors with limited movement or outdoors with free movement. I'd also expect the farmer to be proactive in caring for the animals' health	10	10	Promoting the expression of natural behaviours	0	10	8	3	Farm 2	Farm 3	I have no experience with farm animals or livestock farms
11346313563	White	Female	1956	64	60-69	Post-graduate Degree		Less than £20,000	Meat is a regular part of my diet		Suburban	BH5	Vignette A: High health x Low Behavioural Expression	5	The animals are not in obvious distress, but could be unable to move around naturally or express their normal behaviour patterns, liking scratching the ground as chickens do.	Yes	Cows and chickens	7	4	7	5	Let the animals express their normal behaviours. Don't confine them unnecessarily.	10	8	Minimising health issues	1	10	8	1	Farm 2	Farm 3	Other (please specify)	I frequently walk in the countryside and have observed many farm animals
11346313547	White	Female	1964	56	50-59	Post-graduate Degree		£50,000 to £74,999	I am flexitarian (I eat meat some of the time)		Rural	OX12	Vignette D: Low health x High behavioural expression	6	good on the natural behaviour side but unclear about letting nature take its course with regard to injury - at what point does the farmer intervene with medicine, he surely does not let an animal suffer, it is not explained very well. also physical health will affect mental health to some extent.	Yes	cow	5	7	6	6	not sure, the farmer just needs to make his health policy clearer - he should intervene when an animal is in pain and promote healing	7	7	Minimising health issues	3	8	6	2	Farm 2	Farm 3	I have no experience with farm animals or livestock farms
11346313381	White	Male	1963	57	50-59	Secondary		Less than £20,000	Meat is a regular part of my diet		Rural	nn	Vignette B: High Health x High behavioural expression	10	because this farm is being cared for, the animals are3 clearly of the upmost importance for their wellbeing	Yes	sheep	10	10	10	10	seems like theirs no need to change anything	10	10	Minimising health issues	2	10	1	3	Farm 1	Farm 3	I have no experience with farm animals or livestock farms
11346313212	White	Male	1971	49	40-49	Secondary		£20,000 to £34,999	I am flexitarian (I eat meat some of the time)		Suburban	TS10	Vignette A: High health x Low Behavioural Expression	10	Animals are cared for and are allowed to live (as close as possible ) like they would normally	Yes	Cows , sheep , chickens , goats , pigs	10	9	10	9	Sounds like they have a free range farm with cared for animals so that's all they need	10	10	Promoting the expression of natural behaviours	3	10	7	5	Farm 2	Farm 3	I have no experience with farm animals or livestock farms
11346313193	White	Female	1949	71	70-79	Secondary		£20,000 to £34,999	Meat is a regular part of my diet		Suburban	BS24	Vignette A: High health x Low Behavioural Expression	7	The last sentence bothers me slightly. It sounds like a bit of a let out.	Yes	Cows	10	7	10	10	I'd like to know how they are actually kept ie free range etc	10	10	Minimising health issues	3	10	7	0	Farm 2	Farm 3	I have been to a livestock farm(s) on an educational visit (i.e. on a school trip, to a farm open-day or to an educational farm)
11346313102	White	Male	1962	58	50-59	Secondary		£20,000 to £34,999	Meat is a regular part of my diet		Suburban	BD10	Vignette C: Low Health x Low Behavioural expression	2	The farmer obviously does not consider the best interests of his animals	No		5	5	5	5	Ensure that the animals best interests were a priority	7	7	Minimising health issues	5	8	7	5	Farm 2	Farm 3	I have no experience with farm animals or livestock farms
11346312811	White	Female	1960	60	60-69	Secondary		£20,000 to £34,999	Meat is a regular part of my diet		Suburban	ME8	Vignette B: High Health x High behavioural expression	9	The farmer has taken steps to ensure that the animals under his care have a good, healthy and enjoyable life	Yes	Cows	9	9	9	9	Not applicable	10	10	Minimising health issues	2	10	7	2	Farm 2	Farm 3	I have no experience with farm animals or livestock farms
11346312607	Other	Male	1965	55	50-59	Other (please specify)	NVQ Level 3	Less than £20,000	Meat is a regular part of my diet		Rural	IV27	Vignette C: Low Health x Low Behavioural expression	0	On a farm, a farmer has a duty of care for the animals he keeps, unlike in the wild. If an animal has a sore foot, it should be treated, either by the farmer or by a qualified vet, depending on the needs of the animal.	Yes	Cow	2	2	3	0	I would change the farmer.	10	7	Minimising health issues	2	10	10	0	Farm 2	Farm 3	Other (please specify)	I have volunteered my time to help out on a livestock farm in the past.
11346312520	White	Female	1996	24	18-25	Secondary		Less than £20,000	I am flexitarian (I eat meat some of the time)		Urban (e.g. city, large town)	G12	Vignette A: High health x Low Behavioural Expression	5	This seems to be the general standard on farms, that the animals are fed, receive health care when necessary etc, but it's nothing abnormal or more than is requried	Yes	sheep	7	5	5	5		10	6	Minimising health issues	4	8	5	5	Farm 2	Farm 3	I have been to a livestock farm(s) on an educational visit (i.e. on a school trip, to a farm open-day or to an educational farm)
11346312455	White	Male	1968	52	50-59	Undergraduate Degree		£50,000 to £74,999	Meat is a regular part of my diet		Semi-rural (e.g. village, slightly rural area)	EX38	Vignette B: High Health x High behavioural expression	8	It sounds like they are cared for well.	No		8	8	7	8	nothing i can think of	10	7	Minimising health issues	5	7	7	5	Farm 2	Farm 4	I have no experience with farm animals or livestock farms
11346312276	White	Female	1967	53	50-59	Secondary		Less than £20,000	I am flexitarian (I eat meat some of the time)		Urban (e.g. city, large town)	GL51	Vignette D: Low health x High behavioural expression	5	Animals can ask for help, sometimes we must step in.	No		5	6	5	4	Help the animals who needed help.	9	9	Promoting the expression of natural behaviours	2	9	6	1	Farm 2	Farm 4	I have no experience with farm animals or livestock farms
11346312163	White	Male	1967	53	50-59	Undergraduate Degree		Less than £20,000	Meat is a regular part of my diet		Rural	SK17	Vignette C: Low Health x Low Behavioural expression	0	I se a lot of sheep with foot-rot and its pretty distressing seeing them hobbling around, when just a spray of antiseptic could help them heal up	Yes	Sheep	1	1	1	3	Get the animals treated for their feet and move them indoors while they recover, or to better ground / a drier field	10	10	Promoting the expression of natural behaviours	1	10	5	3	Farm 2	Farm 3	Other (please specify)	Live in an area of livestock farms
11346311751	White	Male	1949	71	70-79	Undergraduate Degree		£20,000 to £34,999	Meat is a regular part of my diet		Suburban	TW17	Vignette C: Low Health x Low Behavioural expression	2	Animals need to be kept health, neglect could lead to serious infection later	No		5	5	5	6	greater awareness of animal health having long term benefits to revenue	6	4	Minimising health issues	7	5	6	5	Farm 2	Farm 3	I have no experience with farm animals or livestock farms
11346311489	White	Male	1979	41	40-49	Undergraduate Degree		£20,000 to £34,999	Meat is a regular part of my diet		Suburban	hd8	Vignette B: High Health x High behavioural expression	10	It seems they are able to conduct themselves in a pleasant and stress free way and that the farmer actually cares for his livestock not just profit.	Yes	Pigs, sheep and chickens	10	10	9	10	I cant think of a more ideal situation for animals that are not wild.	9	9	Promoting the expression of natural behaviours	8	9	9	3	Farm 2	Farm 3	I have been to a livestock farm(s) on an educational visit (i.e. on a school trip, to a farm open-day or to an educational farm)
11346310894	White	Male	1981	39	31-39	Secondary		£50,000 to £74,999	I am flexitarian (I eat meat some of the time)		Suburban	Sk11
11346310723	White	Female	1958	62	60-69	Secondary		Less than £20,000	I am flexitarian (I eat meat some of the time)		Urban (e.g. city, large town)	IP	Vignette D: Low health x High behavioural expression	5	Farmer seems to care about animals but not overly concerned	Yes	cow	5	5	5	5	Don't keep animals at all, we need to stop eating meat	10	10	Minimising health issues	10	9	2	10	Farm 2	Farm 3	I have no experience with farm animals or livestock farms
11346310678	White	Male	1973	47	40-49	Secondary		Prefer not to say	Meat is a regular part of my diet		Rural	tr7	Vignette C: Low Health x Low Behavioural expression	1	farmer should be maintaining the health of the stock.	Yes	cow	1	1	4	5		9	7	Minimising health issues	5	8	5	0	Farm 2	Farm 3	I have no experience with farm animals or livestock farms
11346310668	White	Male	1976	44	40-49	Other (please specify)	HND	Prefer not to say	I am flexitarian (I eat meat some of the time)		Suburban	PR9	Vignette A: High health x Low Behavioural Expression	9	Animals appear to be treated well and any illness treated accordingly.	No		9	9	7	9	Confirm how much space they are in and how many animals on the farm. How often they eat.	9	7	Minimising health issues	7	8	7	5	Farm 1	Farm 4	I have no experience with farm animals or livestock farms
11346310263	White	Female	1970	50	50-59	Secondary		£20,000 to £34,999	I am flexitarian (I eat meat some of the time)		Urban (e.g. city, large town)	BR5	Vignette B: High Health x High behavioural expression	10	Because the farmer was making sure his animals could have the freedom they wanted.	Yes	A cow	10	10	9	9	Nothing I think the farmer is right to do tjid	8	10	Minimising health issues	10	8	8	7	Farm 2	Farm 3	I have relatives or friends who are livestock farmers
11346310066	White	Male	1968	52	50-59	Undergraduate Degree		Over £100,000	Meat is a regular part of my diet		Semi-rural (e.g. village, slightly rural area)	SK14	Vignette D: Low health x High behavioural expression	7	THERE APPEARS TO BE A MORE NATURAL OUTLOOK ON THIS FARM AND POTENTIALLY SOMETHING THAT IS MORE AKIN TO WHAT ANIMALS WOULD EXPECT 'IN THE WILD'. CERTAINLY LESS 'BEING MESSED ABOUT WITH' WHICH IS LIKELY TO IMPROVE THEIR WELLBEING. REASON FOR NOT GIVING A HIGHER SCORE IS THE UNKNOWING ABOUT ACCESSING VETERINARY TREATMENT.	No		7	9	6	7	A CLEARER UNDERSTANIDNG OF WHEN VETERINARY TREATMENT SHOULD BE PROVIDED AND ALSO THE ATTITUDE TO YIELDS AGAINST THIS APPROACH (IE HOW MUCH OF A LOWER YIELD COULD BE TOLERATED).	7	9	Promoting the expression of natural behaviours	3	10	7	6	Farm 4	Farm 1	Other (please specify)	I HAVE BEEN TO LIVESTOCK FARMS AND HAVE NEIGHBOURS WHO HAVE A SMALLHOLDING WITH GOATS AND CHICKENS.
11346309804	White	Female	1968	52	50-59	Secondary		Less than £20,000	I am flexitarian (I eat meat some of the time)		Urban (e.g. city, large town)	DH4	Vignette A: High health x Low Behavioural Expression	0	To me this scenario is probably factory farmed animals where they are cooped up in a shed with no outdoor access to fresh air or daylight. The animal will not be suffering any pain but it will lead a super miserable existence until its death. Not much fun just laying around on straw 24 hours per day. Its probably the same as a criminal in prison placed in solitary confinement, they have all their…	Yes	Pigs being factory farmed in sheds.	3	0	1	7	Social contact with their own species and natural habitat.	10	10	Minimising health issues	0	10	9	5	Farm 2	Farm 3	I have no experience with farm animals or livestock farms
11346309706	White	Female	1963	57	50-59	Secondary		£20,000 to £34,999	I am flexitarian (I eat meat some of the time)		Suburban	LS29	Vignette D: Low health x High behavioural expression	8	The animals are allowed to do as they wish as in nature	Yes	cow	8	10	10	9	Allowing a vet to check any ailments rather than allowing to get better on it's own	10	10	Promoting the expression of natural behaviours	2	10	5	7	Farm 2	Farm 3	I have no experience with farm animals or livestock farms
11346309685	White	Male	1966	54	50-59	Post-graduate Degree		Over £100,000	Meat is a regular part of my diet		Urban (e.g. city, large town)	SW4	Vignette A: High health x Low Behavioural Expression	5	It appears to adhere to the basic principles of animal principles, but does not go any further than the basic provisions i.e allowing natural animal behaviours	Yes	some factory style farming	6	5	6	5	Allowing more natural animal behaviours	9	5	Minimising health issues	8	8	0	7	Farm 2	Farm 3	I have no experience with farm animals or livestock farms
11346309665	White	Female	1957	63	60-69	Post-graduate Degree		Prefer not to say	Meat is a regular part of my diet		Semi-rural (e.g. village, slightly rural area)	BA11	Vignette D: Low health x High behavioural expression	8	Whilst the farmer cares enough to let the animals live as naturally as possible, it sounds (sore foot) as though their approach is pragmatic and not overly protectve (e.g. over-use of anitbiotics). Don't know enough detail about "sore foot" to be sure that it s not neglectful	No		9	9	9	9	Cannot think of anything	7	9	Promoting the expression of natural behaviours	5	5	2	5	Farm 2	Farm 3	I have no experience with farm animals or livestock farms
11346309587	White	Female	1965	55	50-59	Undergraduate Degree		£20,000 to £34,999	Meat is a regular part of my diet		Urban (e.g. city, large town)	CT9	Vignette C: Low Health x Low Behavioural expression	5	I don't have enough information to know how well this farmer ranks compared to other livestock farmers, hence I gave an "average" score. I certainly wouldn't describe the care as excellent, because the farmer doesn't go out of his way to treat the animals' sore feet.	Yes	Sheep	5	5	5	4	More intervention in treatment of sore feet/other minor ailments.	9	7	Minimising health issues	6	8	8	4	Farm 2	Farm 3	Other (please specify)	My uncle (now dead) was a livestock farmer
11346309554	White	Male	1973	47	40-49	Undergraduate Degree		£20,000 to £34,999	Other (please specify)	Dairy-free vegetarian (no milk/cheese but eat eggs so long as I've seen the chicken that laid it and I eat honey))	Rural	SY13	Vignette C: Low Health x Low Behavioural expression	0	A large part of the farmer's job is to provide animal welfare. Leaving a sheep with a poorly foot isn't exactly caring for the animal	Yes	Sheep	0	0	0	5	I'd employ a farmer that shows a degree of empathy towards his animals	10	10	Minimising health issues	2	10	7	0	Farm 2	Farm 4	I have relatives or friends who are livestock farmers
11346309550	Other	Female	1966	54	50-59	Post-graduate Degree		Over £100,000	I am flexitarian (I eat meat some of the time)		Suburban	N14	Vignette D: Low health x High behavioural expression	8	The animals are allowed to live as naturally as possible.	No		7	9	7	7	Perhaps some intervention when the animals become ill.	5	10	Promoting the expression of natural behaviours	2	9	4	4	Farm 2	Farm 3	I have been to a livestock farm(s) on an educational visit (i.e. on a school trip, to a farm open-day or to an educational farm)
11346309381	White	Male	1980	40	40-49	Undergraduate Degree		£75,000 to £99,999	Meat is a regular part of my diet		Urban (e.g. city, large town)	Eh7	Vignette D: Low health x High behavioural expression	6	Whilst the freedom to roam is excellent, the farmer chose to keep animals in a non natural environment, and as such he cannot entirely depend on nature to take its course. They are not wild animals, they are the product of select breeding and captivity, as such they are dependent on us for care.	Yes	Cow	6	8	7	7	Some veterinary intervention may be nessesary from time to time.	8	10	Promoting the expression of natural behaviours	5	6	6	5	Farm 2	Farm 3	I have no experience with farm animals or livestock farms
11346309338	White	Female	1965	55	50-59	Undergraduate Degree		£35,000 to £49,999	I am flexitarian (I eat meat some of the time)		Urban (e.g. city, large town)	so15	Vignette C: Low Health x Low Behavioural expression	2	It seems like a careless treatment for an animal that quite possibly is in pain.	Yes	Sheep	5	5	5	5	have veterinary treatment introduced to the farmer, or require the farmer to have enough knowledge to intervene when his/her animals are unwell.	9	5	Minimising health issues	1	9	8	1	Farm 2	Farm 3	I have relatives or friends who are livestock farmers
11346309157	White	Male	1980	40	40-49	Secondary		£20,000 to £34,999	Meat is a regular part of my diet		Urban (e.g. city, large town)	Pr25	Vignette D: Low health x High behavioural expression	7	Animals are allowed to roam free	Yes	Cow	6	10	9	8	I wouldn't change anything	8	10	Promoting the expression of natural behaviours	3	7	7	5	Farm 4	Farm 3	I have relatives or friends who are livestock farmers
11346309103	White	Male	1960	60	60-69	Undergraduate Degree		£75,000 to £99,999	Meat is a regular part of my diet		Urban (e.g. city, large town)	EN4	Vignette D: Low health x High behavioural expression	7	Being able to express natural behaviours is a positive for well being - however I'm not sure that leaving an animal untreated is right - small issues can become big issues if left - having said that, I do not support the "preventative" use of antibiotics on animals.	Yes	organic	6	9	7	8	Maybe a little more active intervention to check that minor aliments do not become major	7	9	Promoting the expression of natural behaviours	5	8	7	6	Farm 4	Farm 3	Other (please specify)	I keep a small number of chickens for own use eggs only
11346309034	White	Male	1959	61	60-69	Secondary		£20,000 to £34,999	Meat is a regular part of my diet		Suburban	G81	Vignette C: Low Health x Low Behavioural expression	1	The farmer has taken enough interest to at least notice there's a problem and his tone is kindly even if, in my opinion, it's misguided.	No		5	5	5	5	Trusting in Nature is idealistic. Phone up a vet if you can't treat the problem yourself.	10	10	Minimising health issues	2	10	7	2	Farm 2	Farm 3	I have no experience with farm animals or livestock farms
11346308784	Black	Male	1971	49	40-49	Undergraduate Degree		£20,000 to £34,999	Meat is a regular part of my diet		Urban (e.g. city, large town)	m16	Vignette D: Low health x High behavioural expression	8	The animals seem relatively free	Yes	sheep	9	8	9	9	Nothing	7	8	Promoting the expression of natural behaviours	8	7	2	6	Farm 4	Farm 1	I have no experience with farm animals or livestock farms
11346308699	White	Male	1956	64	60-69	Secondary		Less than £20,000	I am vegetarian		Urban (e.g. city, large town)	S8	Vignette C: Low Health x Low Behavioural expression	2	Nature doesn’t always help those in need. Animals could suffer if left with injuries etc.	Yes	Cows	2	2	3	4	A better monitoring system and, perhaps more importantly, a plan to deal with animal issues as they arise	8	7	Minimising health issues	2	9	5	1	Farm 2	Farm 4	I have no experience with farm animals or livestock farms
11346308688	Mixed	Female	1978	42	40-49	Undergraduate Degree		£50,000 to £74,999	Meat is a regular part of my diet		Urban (e.g. city, large town)	Rg12	Vignette A: High health x Low Behavioural Expression	7	Because the farmer doesnt give consideration to the animals natural needs.	No		7	5	7	5	To allow the animal to exhibit more of its natural behaviour.	10	9	Minimising health issues	6	7	7	5	Farm 2	Farm 3	I have no experience with farm animals or livestock farms
11346308671	White	Female	1970	50	50-59	Undergraduate Degree		£20,000 to £34,999	I am flexitarian (I eat meat some of the time)		Suburban	Np44	Vignette B: High Health x High behavioural expression	9	The animals are free to live a "normal" life, are given appropriate veterinary care when required.	No	Sheep	10	8	9	9	I don't think that anything needs to be changed.	10	10	Minimising health issues	2	10	10	0	Farm 2	Farm 3	I have been to a livestock farm(s) on an educational visit (i.e. on a school trip, to a farm open-day or to an educational farm)
11346308604	White	Male	1965	55	50-59	Post-graduate Degree		£20,000 to £34,999	Meat is a regular part of my diet		Rural	PO41	Vignette D: Low health x High behavioural expression	9	Animals able to behave naturally, stress is probably reduced, possibly more healthy due to larger grazing areas, less use of antibiotics (more intensive methods) etc. Slight doubt as to letting things heal naturally. Some things require a vet immediately.	Yes	Generally a 'smaller' farm.	9	10	8	10	Not really enough information to say. Need numbers and types of animals, acreage etc. Just the slight concern that medical conditions could develop and spread before intervention, but it's not implied by the farming practice.	10	9	Minimising health issues	0	10	10	0	Farm 2	Farm 3	Other (please specify)	Keep horses on a farm.
11346308547	White	Female	1971	49	40-49	Secondary		£20,000 to £34,999	Meat is a regular part of my diet		Semi-rural (e.g. village, slightly rural area)	b77	Vignette A: High health x Low Behavioural Expression	7	Because the farmer wants his animals to be healthy, stress free, pain free and injury free but he's not doing anything to help aid or support them	Yes	cows	7	7	7	7		10	8	Minimising health issues	1	10	6	5	Farm 2	Farm 3	I have no experience with farm animals or livestock farms
11346308386	White	Female	1964	56	50-59	Post-graduate Degree		Less than £20,000	I am flexitarian (I eat meat some of the time)		Suburban	hp6	Vignette A: High health x Low Behavioural Expression	9	he wants to take care of the animals so that they are healthy in all areas and keeps an eye out for when they might be having an issue	Yes	cows	9	9	9	8	maybe to make sure that the animals were having plenty of opportunity to be in a natural environment	8	8	Minimising health issues	1	9	9	1	Farm 2	Farm 3	I have worked on a livestock farm
11346308368	White	Female	1969	51	50-59	Undergraduate Degree		Over £100,000	I am flexitarian (I eat meat some of the time)		Suburban	wa4	Vignette C: Low Health x Low Behavioural expression	1	An animal could be suffering and it sounds like he would not intervene	No		2	5	5	2	Regular veterinary check ups	10	10	Minimising health issues	0	10	8	3	Farm 2	Farm 3	I have no experience with farm animals or livestock farms
11346308360	White	Male	1972	48	40-49	Secondary		£35,000 to £49,999	Meat is a regular part of my diet		Semi-rural (e.g. village, slightly rural area)	le12	Vignette A: High health x Low Behavioural Expression	3	natural behaviour is important for animals mental health.	Yes	chickens	5	2	7	5	they need mental stimulation by doing their natural routines. i.e cleaning themselves, looking for food.	10	10	Promoting the expression of natural behaviours	2	10	8	5	Farm 2	Farm 3	Other (please specify)	i keep my own chickens
11346308321	White	Male	1975	45	40-49	Secondary		Less than £20,000	Meat is a regular part of my diet		Urban (e.g. city, large town)	PL4	Vignette D: Low health x High behavioural expression	3	Although this farmer clearly wishes for the animals to be happy (natural behaviours) physical discomfort will necessarily reduce that happiness. Physical health (lack of discomfort) is foundational for overall well-being.	Yes	Cow	1	4	5	4	Intervention to ensure physical health.	10	10	Minimising health issues	6	7	6	4	Farm 2	Farm 3	I have no experience with farm animals or livestock farms
11346308295	White	Male	1965	55	50-59	Secondary		£50,000 to £74,999	Meat is a regular part of my diet		Urban (e.g. city, large town)	Wn6	Vignette A: High health x Low Behavioural Expression	8	The farmer is aware of his animals needs	Yes	Chickens	9	5	7	7	No	10	5	Minimising health issues	9	5	8	9	Farm 2	Farm 3	I have no experience with farm animals or livestock farms
11346308167	White	Male	1962	58	50-59	Post-graduate Degree		£50,000 to £74,999	Meat is a regular part of my diet		Rural	FK8	Vignette C: Low Health x Low Behavioural expression	2	In most cases animals have minor ailments which they will naturally recover from, "sore foot" is a bit too generic and could range from a slight limp to ulcerations or greenstick fracture.	Yes	Sheep	3	3	4	0	Some level of intervention should be visible, even it it is only signage.	9	7	Minimising health issues	4	7	6	2	Farm 2	Farm 3	I grew up on a livestock farm
11346308132	White	Male	1963	57	50-59	Undergraduate Degree		£35,000 to £49,999	Meat is a regular part of my diet		Urban (e.g. city, large town)	S10
11346308121	White	Female	1963	57	50-59	Post-graduate Degree		£35,000 to £49,999	Meat is a regular part of my diet		Suburban	LE9	Vignette A: High health x Low Behavioural Expression	7	Whilst health is important and the farm clarly are aware of this, the importance of the expression of natural behaviors to the animal's wellbeing is being overlooked.	Yes	Cows	8	4	8	5	The farm management could take into account natural behaviour expression, for example by letting animals spend more time in particular fields, providing feed in suitable containers or providing sufficient space indoors for the animal to move freely.	10	9	Minimising health issues	2	7	4	5	Farm 2	Farm 3	I have been to a livestock farm(s) on an educational visit (i.e. on a school trip, to a farm open-day or to an educational farm)
11346308049	White	Female	1970	50	50-59	Secondary		£20,000 to £34,999	Meat is a regular part of my diet		Semi-rural (e.g. village, slightly rural area)	Ne17	Vignette B: High Health x High behavioural expression	5	My local farms are clean and animal’s well kept	Yes	Cows and sheep	8	7	10	8		8	8	Promoting the expression of natural behaviours	2	9	1	1	Farm 1	Farm 3	I have been to a livestock farm(s) on an educational visit (i.e. on a school trip, to a farm open-day or to an educational farm)
11346308009	White	Male	1952	68	60-69	Secondary		Prefer not to say	Meat is a regular part of my diet		Semi-rural (e.g. village, slightly rural area)	IV32	Vignette D: Low health x High behavioural expression	9	Animals left to express their own behaviour patterns	No		9	10	10	8	I would be more investigative of the one with the sore foot	10	10	Promoting the expression of natural behaviours	0	10	9	8	Farm 2	Farm 3	I have been to a livestock farm(s) on an educational visit (i.e. on a school trip, to a farm open-day or to an educational farm)
11346307657	White	Female	1950	70	70-79	Secondary		£35,000 to £49,999	Meat is a regular part of my diet		Rural	ch5	Vignette A: High health x Low Behavioural Expression	9	health care concerns are being taken very seriously and supporting these issues by being pro active, natural behaviour habits are clear to see visually and if care Is taken the natural behaviour patterns will follow the good health and wellbeing beig given and nil support required if all balances are met	No		9	9	9	9	without seeing or talking to the farmer, being given more information regarding overall long term health this opinion would be flippant and careless , under this criteria I am loathe to induce any changes	9	9	Minimising health issues	5	10	8	5	Farm 2	Farm 3	I have been to a livestock farm(s) on an educational visit (i.e. on a school trip, to a farm open-day or to an educational farm)
11346307626	White	Male	1963	57	50-59	Secondary		£20,000 to £34,999	Meat is a regular part of my diet		Suburban	HP1	Vignette C: Low Health x Low Behavioural expression	9	It ismnot life threatening and the animal will be fit and healthy soon	No		9	9	9	9	Nothing I would change	10	5	Minimising health issues	10	10	1	8	Farm 2	Farm 3	I have no experience with farm animals or livestock farms
11346307617	White	Male	1980	40	40-49	Post-graduate Degree		£35,000 to £49,999	I am vegan		Suburban	NE10	Vignette D: Low health x High behavioural expression	1	If it is seen the animal is suffering ailment or in distress then the farmer should intervene	Yes	Sheep	1	5	5	5	That the animals should be given medical treatment when required, it is good that they have the ability to roam but would not agree with their slaughter for human consumption	9	10	Promoting the expression of natural behaviours	1	9	9	1	Farm 2	Farm 3	I have relatives or friends who are livestock farmers
11346307554	White	Female	1953	67	60-69	Undergraduate Degree		£35,000 to £49,999	I am flexitarian (I eat meat some of the time)		Suburban	DL3	Vignette C: Low Health x Low Behavioural expression	4	Doesn’t sound like the farmer really cares about the animals	Yes	Cow	4	4	6	5		8	8	Minimising health issues	1	9	7	1	Farm 2	Farm 3	I have no experience with farm animals or livestock farms
11346307507	White	Male	1952	68	60-69	Secondary		Less than £20,000	Meat is a regular part of my diet		Suburban	CW8	Vignette A: High health x Low Behavioural Expression	8	appears thatthe animals are treated well on the farm	No		7	5	6	6	cannot thinkanything worth changing on this farm	8	5	Minimising health issues	6	5	3	8	Farm 3	Farm 2	I have no experience with farm animals or livestock farms
11346307443	White	Male	1972	48	40-49	Secondary		Less than £20,000	Meat is a regular part of my diet		Semi-rural (e.g. village, slightly rural area)	CF44	Vignette C: Low Health x Low Behavioural expression	2	It seems like a casual comment to say that if they see the odd animal with a sore foot implies that this is a regular occurence. It seems odd that there is no mention of even a cursory examination of the injury to see what it is, how severe it is or what might have caused it. Also, the lack of wanting to support natural behaviour in the animals. It appears to be a minimum of effort being made to …	No		2	1	3	2	At the very least I would expect any animal showing signs of distress to be examined to try to see what the issue is. Medical treatment should be given if that is the best course of action. Steps should be taken to try to find the root cause of the injury - for example if foot problems caused by the ground surface where the animals are kept changing the surface would stop these problems occuring.…	10	10	Minimising health issues	8	10	8	5	Farm 2	Farm 3	I have no experience with farm animals or livestock farms
11346307411	White	Male	1962	58	50-59	Post-graduate Degree		£20,000 to £34,999	I am flexitarian (I eat meat some of the time)		Rural	SY25	Vignette B: High Health x High behavioural expression	10	This farmer sounds like he wants his animals to have the best possible husbandry and care	No	Beef cattle	9	9	9	7	There's no mention of shelter from the elements so I'd have some	10	5	Minimising health issues	4	9	3	3	Farm 2	Farm 3	I have worked on a livestock farm
11346307390	White	Male	1958	62	60-69	Undergraduate Degree		Less than £20,000	I am flexitarian (I eat meat some of the time)		Urban (e.g. city, large town)	BN11	Vignette A: High health x Low Behavioural Expression	8	It sounds to me like the animals are kept only as livestock that they have no freedom of movement and are unable to to take part in any natural behaviors that they may instinctively feel they want to participate in as part of their natural sense of being. If the animals are unable to act on their natural instincts, they may suffer from emotional stress as they will not be able to express their na…	Yes	Cow or other cattle.	9	3	9	9	I would wish that the animals were able to roam free in a natural environment, so that they may interact with each other and behave according to their natural Instincts as part of a group, or with each other individually.	10	10	Promoting the expression of natural behaviours	1	10	5	1	Farm 2	Farm 3	Other (please specify)	I have watched TV programs and listened to radio programs about livestock farms.
11346307357	Black	Female	1998	22	18-25	Undergraduate Degree		Less than £20,000	Meat is a regular part of my diet		Suburban		Vignette C: Low Health x Low Behavioural expression	1	Because the farmer would leave the animal to be injured	No		2	5	2	3	for the farmer to be more proactive in the animals health	7	10	Minimising health issues	3	8	7	2	Farm 2	Farm 3	I have been to a livestock farm(s) on an educational visit (i.e. on a school trip, to a farm open-day or to an educational farm)
11346307306	White	Male	1970	50	50-59	Secondary		£35,000 to £49,999	Meat is a regular part of my diet		Suburban	BS32	Vignette B: High Health x High behavioural expression	9	Sounds like the care of the animals is very well intentioned	No		7	8	8	8	Nothing comes to mind	9	8	Minimising health issues	1	7	10	1	Farm 2	Farm 3	I have no experience with farm animals or livestock farms
11346307287	White	Female	1999	21	18-25	Secondary		£75,000 to £99,999	I am flexitarian (I eat meat some of the time)		Rural	0	Vignette D: Low health x High behavioural expression	7	Whilst I don't feel it's appropriate to leave an animal with a sore foot or other minor illness forever, I do think that it's fine to give them some time to see if it resolves on it's own instead of jumping in with treatment. The environment that this farmer has for their animals is good for the expression of natural behaviours, and in my experience (around suckler-beef herds) this reduces stress…	Yes	Cow	7	9	5	8	It doesn't say in the passage if this farmer would never treat minor ailments, but I would probably recommend that they treat after a few days if the livestock don't improve. As well as this, if this farmer would like the animals to be more productive, I'd recommend feeding very palatable, high energy foodstuffs (like good silage or meal and licks) to help bulk them out whilst letting them eat wh…	9	8	Minimising health issues	4	8	7	5	Farm 2	Farm 3	I grew up on a livestock farm
11346307259	White	Female	1968	52	50-59	Secondary		Prefer not to say	I am flexitarian (I eat meat some of the time)		Suburban	0	Vignette B: High Health x High behavioural expression	9	The farmer from his words seemed to want the very best experiences for his livestock - he wanted to make sure they were safe and healthy and able to show natural behaviours	Yes	Cows/pigs	9	9	9	9	From the info given it sounds like the farm is not requiring any improvements	10	8	Minimising health issues	1	10	5	1	Farm 2	Farm 3	I have been to a livestock farm(s) on an educational visit (i.e. on a school trip, to a farm open-day or to an educational farm)
11346307209	White	Male	1973	47	40-49	Undergraduate Degree		Less than £20,000	I am vegetarian		Urban (e.g. city, large town)	0	Vignette A: High health x Low Behavioural Expression	8	Due to the fact that the statement suggests that the animals are already living in very good conditions - the person expresses a desire for their animals to be happy, stress free etc. The fact that they feel they don't need to do anything to further support them in terms of behaviour suggests good conditions.	No		8	8	7	8	Certification of organic methods - that isn't mentioned, although it possibly is already the case.	10	10	Promoting the expression of natural behaviours	2	10	6	2	Farm 2	Farm 3	I have relatives or friends who are livestock farmers
11346307110	White	Female	1969	51	50-59	Secondary		Less than £20,000	Meat is a regular part of my diet		Suburban	bn43	Vignette B: High Health x High behavioural expression	9	Because it sounds like the animals are well looked after and happy	No		8	8	9	8	To make it bigger	10	9	Promoting the expression of natural behaviours	3	10	5	2	Farm 2	Farm 3	I have no experience with farm animals or livestock farms
11346307078	Black	Female	1992	28	26-30	Undergraduate Degree		Less than £20,000	Meat is a regular part of my diet		Suburban	0	Vignette C: Low Health x Low Behavioural expression	3	I believe that leaving the sore foot alone and letting it heal in its own time is a form of negligence. Even we as humans take up the option of visiting a doctor when not well, why not accord an animal the same?	Yes	Cow	1	6	3	2	There would be more care accorded to animals on the farm such as frequent veterinary check-ups and specific care in the instance of illness.	9	9	Minimising health issues	1	9	8	1	Farm 2	Farm 3	I have relatives or friends who are livestock farmers
11346307043	White	Male	1951	69	60-69	Secondary		£20,000 to £34,999	Meat is a regular part of my diet		Suburban		Vignette B: High Health x High behavioural expression	9	The farmer appears to be well-intentioned and empathetic to his animals' needs. While an animal can never fully live out its natural behaviour within the constraints of a farm, the farmer here seems to be doing his best for them	No		9	9	10	9	Nothing. The farmer appears to have high standards.	9	9	Minimising health issues	5	10	6	2	Farm 2	Farm 3	Other (please specify)	I have helped with looking after poultry, but not on a farm.
11346306983	White	Male	1967	53	50-59	Undergraduate Degree		£75,000 to £99,999	Meat is a regular part of my diet		Suburban	PE30	Vignette D: Low health x High behavioural expression	7	I would support the farmer's views on natural behaviours, but felt the remark about "letting nature take its course" may cause his animals unnecessary pain & distress.	Yes	Cows	6	8	7	7	Actively examine and treat animals who are showing signs of physical or mental distress.	9	9	Minimising health issues	2	10	10	0	Farm 2	Farm 3	I have no experience with farm animals or livestock farms
[truncated: 102 more rows]
